# Supplementary material for: Human-Induced Range Expansions Result in a Recent Hybrid Zone between Sister Species of Ducks
Source: Genes (Basel). 2024 May 21;15(6):651. doi: 10.3390/genes15060651 (PMC11202560; doi:10.3390/genes15060651)
Supplement: Supplementary file 1 [file genes-15-00651-s001.zip]

Archive with 2 entries (2 files):
- genes-2986635-supplementary Figures.pdf
- Table S1.xlsx
