# Supplementary material for: Human-Induced Range Expansions Result in a Recent Hybrid Zone between Sister Species of Ducks
Source: Genes (Basel). 2024 May 21;15(6):651. doi: 10.3390/genes15060651 (PMC11202560; doi:10.3390/genes15060651)
Supplement: Supplementary file 1 [file genes-15-00651-s001.zip › Table S1.xlsx]

## Sheet: Table S1
Table S1. Sample information including sex ID, date of collection, population ID, and latitude and longitude of sampling location. Per sample accession numbers associated with raw mtDNA and nuclear Illumina Hiseq data are provided.
		Sample.ID	Population.ID	FS.Genetic.Group	Species	Common.Name	MALL	WGC	MEDU	GFM	KC		Sex	Age	State	Country	Latitude	Longitude	Mitochondrial Haplogroup	Date of Kill	mtDNA NCBI Accession Number	SRA BioProject	SRA Sample ID
1	162	JIBNJ001	GFM	GFM	Anas platyrhynchos domesticus	Game-Farm Mallard	1e-05	1e-05	4e-05	0.99993	1e-05		Male	Immature	New Jersey	United States	40.0515	-74.5044	A	2017-12-02	MN734444	PRJNA591912	SAMN13391143
2	163	JIBNJ002	GFM	GFM	Anas platyrhynchos domesticus	Game-Farm Mallard	1e-05	1e-05	4e-05	0.99993	1e-05		Male	Immature	New Jersey	United States	40.0515	-74.5044	A	2017-12-02	MN734445	PRJNA591912	SAMN13391144
3	164	JIBNJ003	GFM	GFM	Anas platyrhynchos domesticus	Game-Farm Mallard	1e-05	1e-05	4e-05	0.99993	1e-05		Male	Immature	New Jersey	United States	40.0515	-74.5044	A	2017-12-02	MN734446	PRJNA591912	SAMN13391145
4	165	JIBNJ004	GFM	GFM	Anas platyrhynchos domesticus	Game-Farm Mallard	1e-05	1e-05	4e-05	0.99831	0.00163		Male	Immature	New Jersey	United States	40.0515	-74.5044	A	2017-12-02	MN734447	PRJNA591912	SAMN13391146
5	166	JIBNJ005	GFM	GFM	Anas platyrhynchos domesticus	Game-Farm Mallard	1e-05	1e-05	4e-05	0.99993	1e-05		Male	Immature	New Jersey	United States	40.0515	-74.5044	A	2017-12-02	MN734448	PRJNA591912	SAMN13391147
6	167	JIBNJ006	GFM	GFM	Anas platyrhynchos domesticus	Game-Farm Mallard	1e-05	1e-05	4e-05	0.99993	1e-05		Male	Immature	New Jersey	United States	40.0515	-74.5044	A	2017-12-02	MN734449	PRJNA591912	SAMN13391148
7	168	JIBNJ007	GFM	GFM	Anas platyrhynchos domesticus	Game-Farm Mallard	1e-05	1e-05	4e-05	0.99993	1e-05		Male	Immature	New Jersey	United States	40.0515	-74.5044	A	2017-12-02	MN734450	PRJNA591912	SAMN13391149
8	169	JIBNJ008	GFM	GFM	Anas platyrhynchos domesticus	Game-Farm Mallard	1e-05	1e-05	4e-05	0.99993	1e-05		Male	Immature	New Jersey	United States	40.0515	-74.5044	A	2017-12-02	MN734451	PRJNA591912	SAMN13391150
9	170	JIBNJ009	GFM	GFM	Anas platyrhynchos domesticus	Game-Farm Mallard	1e-05	1e-05	4e-05	0.99993	1e-05		Male	Immature	New Jersey	United States	40.0515	-74.5044	A	2017-12-02	MN734452	PRJNA591912	SAMN13391151
10	171	JIBNJ010	GFM	GFM	Anas platyrhynchos domesticus	Game-Farm Mallard	1e-05	1e-05	4e-05	0.99993	1e-05		Female	Immature	New Jersey	United States	40.0515	-74.5044	A	2017-12-02	MN734453	PRJNA591912	SAMN13391152
11	172	JIBNJ011	GFM	GFM	Anas platyrhynchos domesticus	Game-Farm Mallard	1e-05	1e-05	4e-05	0.99993	1e-05		Female	Immature	New Jersey	United States	40.0515	-74.5044	A	2017-12-02	MN734454	PRJNA591912	SAMN13391153
12	173	JIBNJ012	GFM	GFM	Anas platyrhynchos domesticus	Game-Farm Mallard	1e-05	1e-05	4e-05	0.99993	1e-05		Female	Immature	New Jersey	United States	40.0515	-74.5044	A	2017-12-02	MN734455	PRJNA591912	SAMN13391154
13	174	JIBNJ013	GFM	GFM	Anas platyrhynchos domesticus	Game-Farm Mallard	1e-05	1e-05	4e-05	0.99993	1e-05		Female	Immature	New Jersey	United States	40.0515	-74.5044	A	2017-12-02	MN734456	PRJNA591912	SAMN13391155
14	175	JIBNJ014	GFM	GFM	Anas platyrhynchos domesticus	Game-Farm Mallard	1e-05	1e-05	4e-05	0.99993	1e-05		Female	Immature	New Jersey	United States	40.0515	-74.5044	A	2017-12-02	MN734457	PRJNA591912	SAMN13391156
15	176	JIBNJ015	GFM	GFM	Anas platyrhynchos domesticus	Game-Farm Mallard	1e-05	1e-05	4e-05	0.99993	1e-05		Female	Immature	New Jersey	United States	40.0515	-74.5044	A	2017-12-02	MN734458	PRJNA591912	SAMN13391157
16	177	JIBNJ016	GFM	GFM	Anas platyrhynchos domesticus	Game-Farm Mallard	1e-05	1e-05	4e-05	0.99993	1e-05		Female	Immature	New Jersey	United States	40.0515	-74.5044	A	2017-12-02	MN734459	PRJNA591912	SAMN13391158
17	178	JIBNJ017	GFM	GFM	Anas platyrhynchos domesticus	Game-Farm Mallard	1e-05	1e-05	4e-05	0.99993	1e-05		Male	Immature	New Jersey	United States	40.0515	-74.5044	A	2017-12-02	MN734460	PRJNA591912	SAMN13391159
18	179	JIBNJ018	GFM	GFM	Anas platyrhynchos domesticus	Game-Farm Mallard	1e-05	1e-05	4e-05	0.99993	1e-05		Male	Immature	New Jersey	United States	40.0515	-74.5044	A	2017-12-02	MN734461	PRJNA591912	SAMN13391160
19	180	JIBNJ019	GFM	GFM	Anas platyrhynchos domesticus	Game-Farm Mallard	1e-05	1e-05	4e-05	0.99993	1e-05		Female	Immature	New Jersey	United States	40.0515	-74.5044	A	2017-12-02	MN734462	PRJNA591912	SAMN13391161
20	181	JIBNJ020	GFM	GFM	Anas platyrhynchos domesticus	Game-Farm Mallard	1e-05	1e-05	4e-05	0.99993	1e-05		Male	Immature	New Jersey	United States	40.0515	-74.5044	A	2017-12-02	MN734463	PRJNA591912	SAMN13391162
21	182	JIBNJ021	GFM	GFM	Anas platyrhynchos domesticus	Game-Farm Mallard	1e-05	1e-05	4e-05	0.99993	1e-05		Male	Immature	New Jersey	United States	40.0515	-74.5044	A	2017-12-02	MN734464	PRJNA591912	SAMN13391163
22	183	JIBNJ022	GFM	GFM	Anas platyrhynchos domesticus	Game-Farm Mallard	1e-05	1e-05	4e-05	0.99993	1e-05		Female	Immature	New Jersey	United States	40.0515	-74.5044	A	2017-12-02	MN734465	PRJNA591912	SAMN13391164
23	184	JIBNJ023	GFM	GFM	Anas platyrhynchos domesticus	Game-Farm Mallard	1e-05	1e-05	4e-05	0.99993	1e-05		Male	Immature	New Jersey	United States	40.0515	-74.5044	A	2017-12-02	MN734466	PRJNA591912	SAMN13391165
24	185	JIBNJ024	GFM	GFM	Anas platyrhynchos domesticus	Game-Farm Mallard	1e-05	1e-05	4e-05	0.99993	1e-05		Female	Immature	New Jersey	United States	40.0515	-74.5044	A	2017-12-02	MN734467	PRJNA591912	SAMN13391166
25	186	JIBNJ025	GFM	GFM	Anas platyrhynchos domesticus	Game-Farm Mallard	1e-05	1e-05	4e-05	0.99993	1e-05		Male	Immature	New Jersey	United States	40.0515	-74.5044	A	2017-12-02	MN734468	PRJNA591912	SAMN13391167
26	187	JIBNJ026	GFM	GFM	Anas platyrhynchos domesticus	Game-Farm Mallard	1e-05	1e-05	4.3e-05	0.999927	1e-05		Male	Immature	New Jersey	United States	40.0515	-74.5044	A	2017-12-02	MN734469	PRJNA591912	SAMN13391168
27	188	JIBNJ027	GFM	GFM	Anas platyrhynchos domesticus	Game-Farm Mallard	1e-05	1e-05	4e-05	0.99993	1e-05		Male	Immature	New Jersey	United States	40.0515	-74.5044	A	2017-12-02	MN734470	PRJNA591912	SAMN13391169
28	189	JIBNJ028	GFM	GFM	Anas platyrhynchos domesticus	Game-Farm Mallard	1e-05	1e-05	4e-05	0.99993	1e-05		Female	Immature	New Jersey	United States	40.0515	-74.5044	A	2017-12-02	MN734471	PRJNA591912	SAMN13391170
29	190	JIBNJ029	GFM	GFM	Anas platyrhynchos domesticus	Game-Farm Mallard	1e-05	1e-05	4e-05	0.99993	1e-05		Male	Immature	New Jersey	United States	40.0515	-74.5044	A	2017-12-02	MN734472	PRJNA591912	SAMN13391171
30	191	JIBNJ030	GFM	GFM	Anas platyrhynchos domesticus	Game-Farm Mallard	1e-05	1e-05	4e-05	0.99993	1e-05		Female	Immature	New Jersey	United States	40.0515	-74.5044	A	2017-12-02	MN734473	PRJNA591912	SAMN13391172
31	192	JIBNJ031	GFM	GFM	Anas platyrhynchos domesticus	Game-Farm Mallard	1e-05	1e-05	4e-05	0.99993	1e-05		Female	Immature	New Jersey	United States	40.0515	-74.5044	A	2017-12-02	MN734474	PRJNA591912	SAMN13391173
32	193	PL3200	GFM	GFM	Anas platyrhynchos domesticus	Game-Farm Mallard	1e-05	1e-05	4e-05	0.99993	1e-05		Male	Immature	Kentucky	United States	37.8027	-84.927	A	2017-02-15	MN734475	PRJNA591912	SAMN13391125
33	194	PL3201	GFM	GFM	Anas platyrhynchos domesticus	Game-Farm Mallard	1e-05	1e-05	4e-05	0.99993	1e-05		Female	Immature	Kentucky	United States	37.8027	-84.927	A	2017-02-15	MN734476	PRJNA591912	SAMN13391126
34	195	PL3202	GFM	GFM	Anas platyrhynchos domesticus	Game-Farm Mallard	1e-05	1e-05	4e-05	0.971461	0.028479		Female	Immature	Kentucky	United States	37.8027	-84.927	A	2017-02-15	MN734477	PRJNA591912	SAMN13391127
35	196	PL3203	GFM	GFM	Anas platyrhynchos domesticus	Game-Farm Mallard	1e-05	1e-05	4e-05	0.99993	1e-05		Female	Immature	Kentucky	United States	37.8027	-84.927	A	2017-02-15	MN734478	PRJNA591912	SAMN13391128
36	197	PL3204	GFM	GFM	Anas platyrhynchos domesticus	Game-Farm Mallard	1e-05	1e-05	4e-05	0.99993	1e-05		Female	Immature	Kentucky	United States	37.8027	-84.927	A	2017-02-15	MN734479	PRJNA591912	SAMN13391129
37	198	PL3205	GFM	GFM	Anas platyrhynchos domesticus	Game-Farm Mallard	1e-05	1e-05	4e-05	0.99993	1e-05		Male	Immature	Kentucky	United States	37.8027	-84.927	A	2017-02-15	MN734480	PRJNA591912	SAMN13391130
38	199	PL3206	GFM	GFM	Anas platyrhynchos domesticus	Game-Farm Mallard	1e-05	1e-05	4e-05	0.99993	1e-05		Male	Immature	Kentucky	United States	37.8027	-84.927	A	2017-02-15	MN734481	PRJNA591912	SAMN13391131
39	200	PL3207	GFM	GFM	Anas platyrhynchos domesticus	Game-Farm Mallard	1e-05	1e-05	4e-05	0.99993	1e-05		Male	Immature	Kentucky	United States	37.8027	-84.927	A	2017-02-15	MN734482	PRJNA591912	SAMN13391132
40	201	PL3208	GFM	GFM	Anas platyrhynchos domesticus	Game-Farm Mallard	1e-05	1e-05	4e-05	0.99993	1e-05		Female	Immature	Kentucky	United States	37.8027	-84.927	A	2017-02-15	MN734483	PRJNA591912	SAMN13391133
41	202	PL3210	GFM	GFM	Anas platyrhynchos domesticus	Game-Farm Mallard	1e-05	1e-05	4e-05	0.99993	1e-05		Female	Immature	Kentucky	United States	37.8027	-84.927	A	2017-02-15	MN734485	PRJNA591912	SAMN13391134
42	203	PL3211	GFM	GFM	Anas platyrhynchos domesticus	Game-Farm Mallard	1e-05	1e-05	4e-05	0.99993	1e-05		Male	Immature	Kentucky	United States	37.8027	-84.927	A	2017-02-15	MN734486	PRJNA591912	SAMN13391135
43	204	PL3212	GFM	GFM	Anas platyrhynchos domesticus	Game-Farm Mallard	1e-05	1e-05	4e-05	0.99993	1e-05		Male	Immature	Kentucky	United States	37.8027	-84.927	A	2017-02-15	MN734487	PRJNA591912	SAMN13391136
44	205	PL3213	GFM	GFM	Anas platyrhynchos domesticus	Game-Farm Mallard	1e-05	1e-05	4e-05	0.99993	1e-05		Male	Immature	Kentucky	United States	37.8027	-84.927	A	2017-02-15	MN734488	PRJNA591912	SAMN13391137
45	206	PL3214	GFM	GFM	Anas platyrhynchos domesticus	Game-Farm Mallard	1e-05	1e-05	4e-05	0.99993	1e-05		Male	Immature	Kentucky	United States	37.8027	-84.927	A	2017-02-15	MN734489	PRJNA591912	SAMN13391138
46	207	PL3215	GFM	GFM	Anas platyrhynchos domesticus	Game-Farm Mallard	1e-05	1e-05	4e-05	0.99993	1e-05		Female	Immature	Kentucky	United States	37.8027	-84.927	A	2017-02-15	MN734490	PRJNA591912	SAMN13391139
47	208	PL3216	GFM	GFM	Anas platyrhynchos domesticus	Game-Farm Mallard	1e-05	1e-05	4e-05	0.99993	1e-05		Female	Immature	Kentucky	United States	37.8027	-84.927	A	2017-02-15	MN734491	PRJNA591912	SAMN13391140
48	209	PL3217	GFM	GFM	Anas platyrhynchos domesticus	Game-Farm Mallard	1e-05	1e-05	4.1e-05	0.999929	1e-05		Male	Immature	Kentucky	United States	37.8027	-84.927	A	2017-02-15	MN734492	PRJNA591912	SAMN13391141
49	210	PL3219	GFM	GFM	Anas platyrhynchos domesticus	Game-Farm Mallard	1e-05	1e-05	4e-05	0.99993	1e-05		Female	Immature	Kentucky	United States	37.8027	-84.927	A	2017-02-15	MN734493	PRJNA591912	SAMN13391142
50	149	PL3235	KC	KC	Anas platyrhynchos domesticus	Khaki Campbell	1e-05	1e-05	4e-05	1e-05	0.99993		Female	Unk	Texas	United States	31.8208	-106.563	A	2017-07-20	MN734494	PRJNA591912	SAMN13391112
51	150	PL6004	KC	KC	Anas platyrhynchos domesticus	Khaki Campbell	1e-05	1e-05	4e-05	1e-05	0.99993		Female	Unk	Texas	United States	31.8208	-106.563	A	2017-08-25	MN734496	PRJNA591912	SAMN13391113
52	151	PL6005	KC	KC	Anas platyrhynchos domesticus	Khaki Campbell	1e-05	1e-05	4e-05	1e-05	0.99993		Male	Unk	Texas	United States	31.8208	-106.563	A	2017-08-25	MN734497	PRJNA591912	SAMN13391114
53	152	PL6006	KC	KC	Anas platyrhynchos domesticus	Khaki Campbell	1e-05	1e-05	4e-05	1e-05	0.99993		Male	Unk	Texas	United States	31.8208	-106.563	A	2017-08-25	MN734498	PRJNA591912	SAMN13391115
54	153	PL6010	KC	KC	Anas platyrhynchos domesticus	Khaki Campbell	1e-05	1e-05	4e-05	1e-05	0.99993		Female	Unk	Texas	United States	31.8208	-106.563	A	2017-09-19	MN734499	PRJNA591912	SAMN13391116
55	154	PL6011	KC	KC	Anas platyrhynchos domesticus	Khaki Campbell	1e-05	1e-05	4e-05	1e-05	0.99993		Male	Unk	Texas	United States	31.8208	-106.563	A	2017-09-19	MN734500	PRJNA591912	SAMN13391117
56	155	PL6012	KC	KC	Anas platyrhynchos domesticus	Khaki Campbell	1e-05	1e-05	4e-05	1e-05	0.99993		Male	Unk	Texas	United States	31.8208	-106.563	A	2017-09-19	MN734501	PRJNA591912	SAMN13391118
57	156	PL6013	KC	KC	Anas platyrhynchos domesticus	Khaki Campbell	1e-05	1e-05	4e-05	1e-05	0.99993		Female	Unk	Texas	United States	31.8208	-106.563	A	2017-09-19	MN734502	PRJNA591912	SAMN13391119
58	157	PL6014	KC	KC	Anas platyrhynchos domesticus	Khaki Campbell	1e-05	1e-05	4e-05	1e-05	0.99993		Female	Unk	Texas	United States	31.8208	-106.563	A	2017-09-19	MN734503	PRJNA591912	SAMN13391120
59	158	PL6017	KC	KC	Anas platyrhynchos domesticus	Khaki Campbell	1e-05	1e-05	4e-05	1e-05	0.99993		Male	Unk	Texas	United States	31.8208	-106.563	A	2017-09-22	MN734504	PRJNA591912	SAMN13391121
60	159	PL6018	KC	KC	Anas platyrhynchos domesticus	Khaki Campbell	1e-05	1e-05	4e-05	1e-05	0.99993		Male	Unk	Texas	United States	31.8208	-106.563	A	2017-09-22	MN734505	PRJNA591912	SAMN13391122
61	160	PL6019	KC	KC	Anas platyrhynchos domesticus	Khaki Campbell	1e-05	1e-05	4e-05	1e-05	0.99993		Female	Unk	Texas	United States	31.8208	-106.563	A	2017-09-22	MN734506	PRJNA591912	SAMN13391123
62	161	PL6020	KC	KC	Anas platyrhynchos domesticus	Khaki Campbell	1e-05	1e-05	4e-05	1e-05	0.99993		Female	Unk	Texas	United States	31.8208	-106.563	A	2017-09-22	MN734507	PRJNA591912	SAMN13391124
63	13	TPWD13	TX	MEDU	Anas diazi	Mexican Duck	1e-05	1e-05	0.999958	1.1e-05	1e-05		Male	Unk	Texas	United States	28.2099	-99.9477	B	2019-11-09	PP764884	PRJNA1108311	SAMN41234194
64	33	TPWD33	TX	MEDU	Anas diazi	Mexican Duck	1e-05	1e-05	0.99706	1e-05	0.002911		Female	Unk	Texas	United States	28.3405	-100.242	A	2020-11-15	PP764885	PRJNA1108311	SAMN41234195
65	34	TPWD34	TX	MEDU	Anas diazi	Mexican Duck	1e-05	1e-05	0.996509	1e-05	0.003461		Male	Unk	Texas	United States	28.3405	-100.242	B	2020-12-15	PP764886	PRJNA1108311	SAMN41234196
66	46	TPWD46	TX	MEDU	Anas diazi	Mexican Duck	1e-05	1e-05	0.99996	1e-05	1e-05		Male	Unk	Texas	United States	27.9901	-99.1158	B	2020-12-26	PP764887	PRJNA1108311	SAMN41234197
67	47	TPWD47	TX	MEDU	Anas diazi	Mexican Duck	1e-05	1e-05	0.999959	1e-05	1e-05		Male	Unk	Texas	United States	28.3797	-100.284	B	2021-01-02	PP764888	PRJNA1108311	SAMN41234198
68	66	TPWD66	TX	MEDU	Anas diazi	Mexican Duck	1e-05	1e-05	0.99996	1e-05	1e-05		Female	Unk	Texas	United States	27.9189	-98.9053	B	2020-12-26	PP764889	PRJNA1108311	SAMN41234199
69	79	TPWD79	TX	MEDU	Anas diazi	Mexican Duck	1e-05	1e-05	0.99996	1e-05	1e-05		Male	Unk	Texas	United States	28.6154	-100.254	B	2021-04-22	PP764890	PRJNA1108311	SAMN41234200
70	84	TPWD85	TX	MEDU	Anas diazi	Mexican Duck	1e-05	1e-05	0.981033	0.013328	0.005619		Male	Unk	Texas	United States	30.6629	-104.986	B	2022-02-06	PP764891	PRJNA1108311	SAMN41234201
71	92	TPWD93	TX	MEDU	Anas diazi	Mexican Duck	1e-05	1e-05	0.99996	1e-05	1e-05		Male	Unk	Texas	United States	28.1483	-99.0028	B	2022-01-13	PP764892	PRJNA1108311	SAMN41234202
72	98	TPWD99	TX	MEDU	Anas diazi	Mexican Duck	1e-05	0.204012	0.795958	1e-05	1e-05		Male	Unk	Texas	United States	28.6909	-99.8674	B	2022-05-16	PP764893	PRJNA1108311	SAMN41234203
73	99	TPWD100	TX	MEDU	Anas diazi	Mexican Duck	1e-05	1e-05	0.99996	1e-05	1e-05		Male	Unk	Texas	United States	28.6909	-99.8674	A	2022-05-16	PP764894	PRJNA1108311	SAMN41234204
74	100	TPWD101	TX	MEDU	Anas diazi	Mexican Duck	1e-05	1e-05	0.969355	0.007143	0.023483		Male	Unk	Texas	United States	28.6909	-99.8674	B	2022-05-16	PP764895	PRJNA1108311	SAMN41234205
75	102	TPWD103	TX	MEDU	Anas diazi	Mexican Duck	1e-05	1e-05	0.99996	1e-05	1e-05		Male	Unk	Texas	United States	28.6982	-99.8656	A	2022-05-17	PP764896	PRJNA1108311	SAMN41234206
76	111	TPWD113	TX	MEDU	Anas diazi	Mexican Duck	1e-05	0.057926	0.940751	1e-05	0.001302		Male	Unk	Texas	United States	28.6982	-99.8656	B	2022-05-17	PP764897	PRJNA1108311	SAMN41234207
77	113	TPWD115	TX	MEDU	Anas diazi	Mexican Duck	1e-05	1e-05	0.99996	1e-05	1e-05		Male	Unk	Texas	United States	28.6982	-99.8656	B	2022-05-17	PP764898	PRJNA1108311	SAMN41234208
78	117	TPWD119	TX	MEDU	Anas diazi	Mexican Duck	1e-05	1e-05	0.999959	1e-05	1e-05		Male	Unk	Texas	United States	28.0103	-99.9072	B	2022-05-29	PP764899	PRJNA1108311	SAMN41234209
79	118	TPWD120	TX	MEDU	Anas diazi	Mexican Duck	1e-05	1e-05	0.999809	1e-05	0.000161		Male	Unk	Texas	United States	28.0103	-99.9072	B	2022-05-30	PP764900	PRJNA1108311	SAMN41234210
80	119	TPWD121	TX	MEDU	Anas diazi	Mexican Duck	1e-05	1e-05	0.99996	1e-05	1e-05		Female	Unk	Texas	United States	28.0103	-99.9072	B	2022-05-30	PP764901	PRJNA1108311	SAMN41234211
81	120	TPWD122	TX	MEDU	Anas diazi	Mexican Duck	1e-05	0.104401	0.868407	0.015506	0.011677		Male	Unk	Texas	United States	28.0103	-99.9072	B	2022-05-30	PP764902	PRJNA1108311	SAMN41234212
82	124	TPWD126	TX	MEDU	Anas diazi	Mexican Duck	1e-05	1e-05	0.99996	1e-05	1e-05		Male	Unk	Texas	United States	29.4162	-101.044	B	2021-12-15	PP764903	PRJNA1108311	SAMN41234213
83	125	TPWD127	TX	MEDU	Anas diazi	Mexican Duck	1e-05	1e-05	0.988911	1e-05	0.011059		Female	Unk	Texas	United States	29.4162	-101.044	B	2021-12-15	PP764904	PRJNA1108311	SAMN41234214
84	315	PL1000	MEDUcoast	MEDU	Anas diazi	Mexican Duck	1e-05	1e-05	0.99996	1e-05	1e-05		Male	Adult	Sonora	Mexico	27.3494	-109.988	B	2012-02-04	KT762021	PRJNA295689	SAMN04095879
85	316	PL1001	MEDUcoast	MEDU	Anas diazi	Mexican Duck	1e-05	1e-05	0.99996	1e-05	1e-05		Female	Immature	Sonora	Mexico	27.3494	-109.988	B	2012-02-04	KT762022	PRJNA295689	SAMN04095880
86	317	PL1002	MEDUcoast	MEDU	Anas diazi	Mexican Duck	1e-05	1e-05	0.995569	1e-05	0.004401		Male	Adult	Sonora	Mexico	27.3494	-109.988	B	2012-02-04	KT762023	PRJNA295689	SAMN04095881
87	318	PL1003	MEDUcoast	MEDU	Anas diazi	Mexican Duck	1e-05	1.6e-05	0.999954	1e-05	1e-05		Male	Immature	Sonora	Mexico	27.3494	-109.988	B	2012-02-04	KT762024	PRJNA295689	SAMN04095882
88	427	PL1004	MEDUnorth	MEDU	Anas diazi	Mexican Duck	1e-05	1e-05	0.99996	1e-05	1e-05		Male	Adult	Sonora	Mexico	27.3494	-109.988	B	2012-02-04	KT762025	PRJNA295689	SAMN04095883
89	319	PL1005	MEDUcoast	MEDU	Anas diazi	Mexican Duck	1e-05	1e-05	0.986402	1e-05	0.013568		Male	Adult	Sonora	Mexico	27.3494	-109.988	B	2012-02-04	KT762026	PRJNA295689	SAMN04095884
90	320	PL1006	MEDUcoast	MEDU	Anas diazi	Mexican Duck	1e-05	1e-05	0.99996	1e-05	1e-05		Female	Immature	Sonora	Mexico	27.4459	-110.15	B	2012-02-04	KT762027	PRJNA295689	SAMN04095885
91	321	PL1007	MEDUcoast	MEDU	Anas diazi	Mexican Duck	1e-05	1e-05	0.987043	1e-05	0.012927		Female	Adult	Sonora	Mexico	27.4459	-110.15	B	2012-02-04	KT762028	PRJNA295689	SAMN04095886
92	322	PL1008	MEDUcoast	MEDU	Anas diazi	Mexican Duck	1e-05	1e-05	0.99996	1e-05	1e-05		Male	Adult	Sonora	Mexico	27.4459	-110.15	B	2012-02-04	KT762029	PRJNA295689	SAMN04095887
93	323	PL1009	MEDUcoast	MEDU	Anas diazi	Mexican Duck	1e-05	1e-05	0.99996	1e-05	1e-05		Male	Adult	Sonora	Mexico	27.4459	-110.15	B	2012-02-04	KT762030	PRJNA295689	SAMN04095888
94	324	PL1010	MEDUcoast	MEDU	Anas diazi	Mexican Duck	1e-05	1e-05	0.997827	1e-05	0.002143		Female	Adult	Sonora	Mexico	27.4459	-110.15	B	2012-02-04	KT762031	PRJNA295689	SAMN04095889
95	325	PL1011	MEDUcoast	MEDU	Anas diazi	Mexican Duck	1e-05	1e-05	0.99996	1e-05	1e-05		Male	Adult	Sonora	Mexico	27.4459	-110.15	B	2012-02-04	KT762032	PRJNA295689	SAMN04095890
96	326	PL1012	MEDUcoast	MEDU	Anas diazi	Mexican Duck	1e-05	1e-05	0.99996	1e-05	1e-05		Male	Immature	Sonora	Mexico	27.4459	-110.15	B	2012-02-04	KT762033	PRJNA295689	SAMN04095891
97	327	PL1013	MEDUcoast	MEDU	Anas diazi	Mexican Duck	1e-05	1e-05	0.99996	1e-05	1e-05		Female	Adult	Sonora	Mexico	27.4459	-110.15	B	2012-02-04	KT762034	PRJNA295689	SAMN04095892
98	328	PL1014	MEDUcoast	MEDU	Anas diazi	Mexican Duck	1e-05	1e-05	0.99996	1e-05	1e-05		Female	Adult	Sonora	Mexico	27.4459	-110.15	B	2012-02-04	KT762035	PRJNA295689	SAMN04095893
99	329	PL1015	MEDUcoast	MEDU	Anas diazi	Mexican Duck	1e-05	1e-05	0.99996	1e-05	1e-05		Male	Immature	Sonora	Mexico	27.4459	-110.15	B	2012-02-04	KT762036	PRJNA295689	SAMN04095894
100	330	PL1016	MEDUcoast	MEDU	Anas diazi	Mexican Duck	1e-05	1e-05	0.998733	1e-05	0.001237		Male	Immature	Sonora	Mexico	27.4459	-110.15	B	2012-02-04	KT762037	PRJNA295689	SAMN04095895
101	428	PL1017	MEDUnorth	MEDU	Anas diazi	Mexican Duck	1e-05	1e-05	0.999961	1e-05	1e-05		Male	Immature	Sonora	Mexico	27.4459	-110.15	B	2012-02-04	KT762038	PRJNA295689	SAMN04095896
102	331	PL1018	MEDUcoast	MEDU	Anas diazi	Mexican Duck	1e-05	1.2e-05	0.999955	1.4e-05	1e-05		Female	Adult	Sonora	Mexico	27.4459	-110.15	B	2012-02-04	KT762039	PRJNA295689	SAMN04095897
103	332	PL1019	MEDUcoast	MEDU	Anas diazi	Mexican Duck	1e-05	1e-05	0.99996	1e-05	1e-05		Male	Immature	Sonora	Mexico	27.4459	-110.15	B	2012-02-04	KT762040	PRJNA295689	SAMN04095898
104	333	PL1020	MEDUcoast	MEDU	Anas diazi	Mexican Duck	1e-05	1e-05	0.99996	1e-05	1e-05		Female	Adult	Sonora	Mexico	27.4459	-110.15	B	2012-02-04	KT762041	PRJNA295689	SAMN04095899
105	334	PL1021	MEDUcoast	MEDU	Anas diazi	Mexican Duck	1e-05	1e-05	0.99996	1e-05	1e-05		Male	Adult	Sonora	Mexico	27.4459	-110.15	B	2012-02-04	KT762042	PRJNA295689	SAMN04095900
106	335	PL1022	MEDUcoast	MEDU	Anas diazi	Mexican Duck	1e-05	1e-05	0.99996	1e-05	1e-05		Male	Immature	Sonora	Mexico	27.4459	-110.15	B	2012-02-04	KT762043	PRJNA295689	SAMN04095901
107	336	PL1023	MEDUcoast	MEDU	Anas diazi	Mexican Duck	1e-05	1e-05	0.993511	1e-05	0.006459		Male	Adult	Sonora	Mexico	27.4459	-110.15	B	2012-02-04	KT762044	PRJNA295689	SAMN04095902
108	337	PL1024	MEDUcoast	MEDU	Anas diazi	Mexican Duck	1e-05	1e-05	0.99996	1e-05	1e-05		Female	Adult	Sonora	Mexico	27.4459	-110.15	B	2012-02-04	KT762045	PRJNA295689	SAMN04095903
109	338	PL1025	MEDUcoast	MEDU	Anas diazi	Mexican Duck	1e-05	1e-05	0.999956	1e-05	1.4e-05		Female	Adult	Sonora	Mexico	27.4459	-110.15	B	2012-02-04	KT762046	PRJNA295689	SAMN04095904
110	339	PL1026	MEDUcoast	MEDU	Anas diazi	Mexican Duck	1e-05	1e-05	0.99996	1e-05	1e-05		Female	Adult	Sonora	Mexico	27.4459	-110.15	B	2012-02-04	KT762047	PRJNA295689	SAMN04095905
111	340	PL1027	MEDUcoast	MEDU	Anas diazi	Mexican Duck	1e-05	1e-05	0.99996	1e-05	1e-05		Female	Adult	Sonora	Mexico	27.4459	-110.15	B	2012-02-04	KT762048	PRJNA295689	SAMN04095906
112	341	PL1028	MEDUcoast	MEDU	Anas diazi	Mexican Duck	1e-05	1e-05	0.99996	1e-05	1e-05		Female	Adult	Sonora	Mexico	27.4459	-110.15	B	2012-02-04	KT762049	PRJNA295689	SAMN04095907
113	342	PL1029	MEDUcoast	MEDU	Anas diazi	Mexican Duck	1e-05	1e-05	0.99996	1e-05	1e-05		Female	Adult	Sonora	Mexico	27.4459	-110.15	B	2012-02-04	KT762050	PRJNA295689	SAMN04095908
114	343	PL1030	MEDUcoast	MEDU	Anas diazi	Mexican Duck	1e-05	1e-05	0.99996	1e-05	1e-05		Female	Adult	Sonora	Mexico	27.4459	-110.15	B	2012-02-04	KT762051	PRJNA295689	SAMN04095909
115	344	PL1031	MEDUcoast	MEDU	Anas diazi	Mexican Duck	1e-05	1e-05	0.99996	1e-05	1e-05		Male	Immature	Sonora	Mexico	27.4459	-110.15	B	2012-02-04	KT762052	PRJNA295689	SAMN04095910
116	345	PL1032	MEDUcoast	MEDU	Anas diazi	Mexican Duck	1e-05	1e-05	0.99996	1e-05	1e-05		Male	Adult	Sonora	Mexico	27.4459	-110.15	B	2012-02-04	KT762053	PRJNA295689	SAMN04095911
117	347	PL1034	MEDUcoast	MEDU	Anas diazi	Mexican Duck	1e-05	1e-05	0.999956	1e-05	1.4e-05		Male	Adult	Sonora	Mexico	27.4459	-110.15	B	2012-02-04	KT762055	PRJNA295689	SAMN04095913
118	349	PL1036	MEDUcoast	MEDU	Anas diazi	Mexican Duck	1e-05	1e-05	0.99996	1e-05	1e-05		Male	Adult	Sonora	Mexico	27.4459	-110.15	B	2012-02-04	KT762057	PRJNA295689	SAMN04095915
119	350	PL1037	MEDUcoast	MEDU	Anas diazi	Mexican Duck	1e-05	1e-05	0.996737	1e-05	0.003233		Male	Adult	Sonora	Mexico	27.4459	-110.15	B	2012-02-04	KT762058	PRJNA295689	SAMN04095916
120	351	PL1038	MEDUcoast	MEDU	Anas diazi	Mexican Duck	1e-05	1e-05	0.99996	1e-05	1e-05		Male	Adult	Sonora	Mexico	27.4459	-110.15	B	2012-02-04	KT762059	PRJNA295689	SAMN04095917
121	352	PL1039	MEDUcoast	MEDU	Anas diazi	Mexican Duck	1e-05	1e-05	0.99996	1e-05	1e-05		Male	Immature	Sonora	Mexico	26.9979	-109.897	B	2012-02-04	KT762060	PRJNA295689	SAMN04095918
122	353	PL1040	MEDUcoast	MEDU	Anas diazi	Mexican Duck	1e-05	1e-05	0.999958	1e-05	1.2e-05		Female	Immature	Sonora	Mexico	26.9979	-109.897	B	2012-02-04	KT762061	PRJNA295689	SAMN04095919
123	354	PL1041	MEDUcoast	MEDU	Anas diazi	Mexican Duck	1e-05	1e-05	0.99996	1e-05	1e-05		Female	Adult	Sonora	Mexico	26.9979	-109.897	B	2012-02-04	KT762062	PRJNA295689	SAMN04095920
124	355	PL1042	MEDUcoast	MEDU	Anas diazi	Mexican Duck	1e-05	1e-05	0.99996	1e-05	1e-05		Female	Adult	Sonora	Mexico	26.9979	-109.897	B	2012-02-04	KT762063	PRJNA295689	SAMN04095921
125	356	PL1043	MEDUcoast	MEDU	Anas diazi	Mexican Duck	1e-05	1e-05	0.99996	1e-05	1e-05		Male	Immature	Sonora	Mexico	26.9979	-109.897	B	2012-02-04	KT762064	PRJNA295689	SAMN04095922
126	357	PL1044	MEDUcoast	MEDU	Anas diazi	Mexican Duck	1e-05	1e-05	0.99996	1e-05	1e-05		Female	Adult	Sonora	Mexico	26.9979	-109.897	B	2012-02-04	KT762065	PRJNA295689	SAMN04095923
127	358	PL1045	MEDUcoast	MEDU	Anas diazi	Mexican Duck	1e-05	1e-05	0.99996	1e-05	1e-05		Male	Adult	Sonora	Mexico	26.9979	-109.897	B	2012-02-04	KT762066	PRJNA295689	SAMN04095924
128	359	PL1046	MEDUcoast	MEDU	Anas diazi	Mexican Duck	1e-05	1e-05	0.984205	1e-05	0.015765		Male	Adult	Sonora	Mexico	26.9979	-109.897	B	2012-02-04	KT762067	PRJNA295689	SAMN04095925
129	360	PL1047	MEDUcoast	MEDU	Anas diazi	Mexican Duck	1e-05	1e-05	0.99996	1e-05	1e-05		Male	Immature	Sonora	Mexico	26.9979	-109.897	B	2012-02-04	KT762068	PRJNA295689	SAMN04095926
130	361	PL1048	MEDUcoast	MEDU	Anas diazi	Mexican Duck	1e-05	1e-05	0.99996	1e-05	1e-05		Male	Immature	Sonora	Mexico	26.9979	-109.897	B	2012-02-04	KT762069	PRJNA295689	SAMN04095927
131	429	PL2033	MEDUnorth	MEDU	Anas diazi	Mexican Duck	1e-05	1e-05	0.99996	1e-05	1e-05		Male	Unk	Durango	Mexico	24.8875	-105.073	B	2013-01-12	KT762101	PRJNA295689	SAMN04095929
132	424	PL2034	MEDUint	MEDU	Anas diazi	Mexican Duck	1e-05	1e-05	0.99996	1e-05	1e-05		Female	Unk	Durango	Mexico	24.8875	-105.073	B	2013-01-12	KT762102	PRJNA295689	SAMN04095930
133	430	PL2035	MEDUnorth	MEDU	Anas diazi	Mexican Duck	1e-05	1e-05	0.99996	1e-05	1e-05		Male	Unk	Durango	Mexico	24.8875	-105.073	B	2013-01-12	KT762103	PRJNA295689	SAMN04095931
134	431	PL2036	MEDUnorth	MEDU	Anas diazi	Mexican Duck	1e-05	0.002472	0.997498	1e-05	1e-05		Female	Unk	Durango	Mexico	24.8875	-105.073	B	2013-01-12	KT762104	PRJNA295689	SAMN04095932
135	388	MMMEDU3	MEDUint	MEDU	Anas diazi	Mexican Duck	1e-05	1e-05	0.99996	1e-05	1e-05		Female	Unk	Zacatacas	Mexico	23.2928	-102.701	B	Unk	KJ791962	PRJNA295689	SAMN04095933
136	389	MMMEDU6	MEDUint	MEDU	Anas diazi	Mexican Duck	1e-05	1e-05	0.99996	1e-05	1e-05		Male	Unk	Zacatacas	Mexico	23.2928	-102.701	B	Unk	KF608520	PRJNA295689	SAMN04095934
137	390	MMMEDU7	MEDUint	MEDU	Anas diazi	Mexican Duck	1e-05	1e-05	0.99996	1e-05	1e-05		Female	Unk	Zacatacas	Mexico	23.2928	-102.701	B	Unk	KF608521	PRJNA295689	SAMN04095935
138	391	MMMEDU9	MEDUint	MEDU	Anas diazi	Mexican Duck	1e-05	1e-05	0.99996	1e-05	1e-05		Male	Unk	Zacatacas	Mexico	23.2928	-102.701	B	Unk	KF608522	PRJNA295689	SAMN04095936
139	425	PL2037	MEDUint	MEDU	Anas diazi	Mexican Duck	1e-05	1e-05	0.993665	1e-05	0.006305		Female	Unk	Guanajuato	Mexico	21.4958	-100.659	B	2013-02-09	KT762105	PRJNA295689	SAMN04095937
140	426	PL2038	MEDUint	MEDU	Anas diazi	Mexican Duck	1e-05	1e-05	0.99996	1e-05	1e-05		Male	Unk	Guanajuato	Mexico	21.4958	-100.659	A	2013-02-09	KT762106	PRJNA295689	SAMN04095938
141	414	PL2023	MEDUint	MEDU	Anas diazi	Mexican Duck	1e-05	1e-05	0.990233	1e-05	0.009737		Female	Unk	Mexico	Mexico	19.6039	-99.7033	B	2013-02-19	KT762093	PRJNA295689	SAMN04095939
142	415	PL2024	MEDUint	MEDU	Anas diazi	Mexican Duck	1e-05	1e-05	0.99996	1e-05	1e-05		Female	Unk	Mexico	Mexico	19.6039	-99.7033	B	2013-02-19	KT762094	PRJNA295689	SAMN04095940
143	416	PL2025	MEDUint	MEDU	Anas diazi	Mexican Duck	1e-05	1e-05	0.99996	1e-05	1e-05		Female	Unk	Mexico	Mexico	19.6039	-99.7033	B	2013-02-19	KT762095	PRJNA295689	SAMN04095941
144	417	PL2026	MEDUint	MEDU	Anas diazi	Mexican Duck	1e-05	1e-05	0.99996	1e-05	1e-05		Male	Unk	Mexico	Mexico	19.6039	-99.7033	B	2013-02-19	KT762096	PRJNA295689	SAMN04095942
145	418	PL2027	MEDUint	MEDU	Anas diazi	Mexican Duck	1e-05	1e-05	0.99996	1e-05	1e-05		Male	Unk	Mexico	Mexico	19.6039	-99.7033	B	2013-02-19	KT762097	PRJNA295689	SAMN04095943
146	419	PL2028	MEDUint	MEDU	Anas diazi	Mexican Duck	1e-05	1e-05	0.99996	1e-05	1e-05		Female	Unk	Mexico	Mexico	19.6039	-99.7033	B	2013-11-11	Failed to amplify	PRJNA295689	SAMN04095944
147	420	PL2029	MEDUint	MEDU	Anas diazi	Mexican Duck	1e-05	1e-05	0.99996	1e-05	1e-05		Female	Unk	Mexico	Mexico	19.6039	-99.7033	B	2013-11-11	KT762098	PRJNA295689	SAMN04095945
148	421	PL2030	MEDUint	MEDU	Anas diazi	Mexican Duck	1e-05	1e-05	0.99996	1e-05	1e-05		Male	Unk	Mexico	Mexico	19.6039	-99.7033	B	2013-11-11	KT762099	PRJNA295689	SAMN04095946
149	422	PL2031	MEDUint	MEDU	Anas diazi	Mexican Duck	1e-05	1e-05	0.99996	1e-05	1e-05		Male	Unk	Mexico	Mexico	19.6039	-99.7033	B	2013-11-11	Failed to amplify	PRJNA295689	SAMN04095947
150	423	PL2032	MEDUint	MEDU	Anas diazi	Mexican Duck	1e-05	1e-05	0.99996	1e-05	1e-05		Male	Unk	Mexico	Mexico	19.6039	-99.7033	B	2013-11-11	KT762100	PRJNA295689	SAMN04095948
151	392	PL2001	MEDUint	MEDU	Anas diazi	Mexican Duck	1e-05	1e-05	0.99996	1e-05	1e-05		Female	Unk	Puebla	Mexico	19.2596	-97.6659	B	2013-02-18	KT762071	PRJNA295689	SAMN04095949
152	393	PL2002	MEDUint	MEDU	Anas diazi	Mexican Duck	1e-05	1e-05	0.99996	1e-05	1e-05		Male	Unk	Puebla	Mexico	19.2596	-97.6659	B	2013-02-18	KT762072	PRJNA295689	SAMN04095950
153	394	PL2003	MEDUint	MEDU	Anas diazi	Mexican Duck	1e-05	1e-05	0.99996	1e-05	1e-05		Male	Unk	Puebla	Mexico	19.2596	-97.6659	B	2013-02-18	KT762073	PRJNA295689	SAMN04095951
154	395	PL2004	MEDUint	MEDU	Anas diazi	Mexican Duck	1e-05	1e-05	0.99996	1e-05	1e-05		Male	Unk	Puebla	Mexico	19.2596	-97.6659	B	2013-02-18	KT762074	PRJNA295689	SAMN04095952
155	396	PL2005	MEDUint	MEDU	Anas diazi	Mexican Duck	1e-05	1e-05	0.99996	1e-05	1e-05		Male	Unk	Puebla	Mexico	19.2596	-97.6659	B	2013-02-18	KT762075	PRJNA295689	SAMN04095953
156	397	PL2006	MEDUint	MEDU	Anas diazi	Mexican Duck	1e-05	1e-05	0.99996	1e-05	1e-05		Female	Unk	Puebla	Mexico	19.2596	-97.6659	B	2013-02-18	KT762076	PRJNA295689	SAMN04095954
157	398	PL2007	MEDUint	MEDU	Anas diazi	Mexican Duck	1e-05	1e-05	0.99996	1e-05	1e-05		Female	Unk	Puebla	Mexico	19.2596	-97.6659	B	2013-02-18	KT762077	PRJNA295689	SAMN04095955
158	399	PL2008	MEDUint	MEDU	Anas diazi	Mexican Duck	1e-05	1e-05	0.99996	1e-05	1e-05		Female	Unk	Puebla	Mexico	19.2596	-97.6659	B	2013-02-18	KT762078	PRJNA295689	SAMN04095956
159	400	PL2009	MEDUint	MEDU	Anas diazi	Mexican Duck	1e-05	1e-05	0.99996	1e-05	1e-05		Male	Unk	Puebla	Mexico	19.2596	-97.6659	B	2013-02-18	KT762079	PRJNA295689	SAMN04095957
160	401	PL2010	MEDUint	MEDU	Anas diazi	Mexican Duck	1e-05	1e-05	0.99996	1e-05	1e-05		Male	Unk	Puebla	Mexico	19.2596	-97.6659	B	2013-02-18	KT762080	PRJNA295689	SAMN04095958
161	402	PL2011	MEDUint	MEDU	Anas diazi	Mexican Duck	1e-05	1e-05	0.99996	1e-05	1e-05		Female	Unk	Puebla	Mexico	19.2596	-97.6659	B	2013-02-18	KT762081	PRJNA295689	SAMN04095959
162	403	PL2012	MEDUint	MEDU	Anas diazi	Mexican Duck	1e-05	1e-05	0.99996	1e-05	1e-05		Male	Unk	Puebla	Mexico	19.2596	-97.6659	B	2013-02-18	KT762082	PRJNA295689	SAMN04095960
163	404	PL2013	MEDUint	MEDU	Anas diazi	Mexican Duck	1e-05	1e-05	0.99996	1e-05	1e-05		Male	Unk	Puebla	Mexico	19.2596	-97.6659	B	2013-02-18	KT762083	PRJNA295689	SAMN04095961
164	405	PL2014	MEDUint	MEDU	Anas diazi	Mexican Duck	1e-05	1e-05	0.96802	1e-05	0.03195		Female	Unk	Puebla	Mexico	19.2596	-97.6659	B	2013-02-18	KT762084	PRJNA295689	SAMN04095962
165	406	PL2015	MEDUint	MEDU	Anas diazi	Mexican Duck	1e-05	1e-05	0.99996	1e-05	1e-05		Male	Unk	Puebla	Mexico	19.2596	-97.6659	B	2013-02-18	KT762085	PRJNA295689	SAMN04095963
166	407	PL2016	MEDUint	MEDU	Anas diazi	Mexican Duck	1e-05	1.1e-05	0.997677	1e-05	0.002292		Male	Unk	Puebla	Mexico	19.2596	-97.6659	B	2013-02-18	KT762086	PRJNA295689	SAMN04095964
167	408	PL2017	MEDUint	MEDU	Anas diazi	Mexican Duck	1e-05	1e-05	0.99996	1e-05	1e-05		Male	Unk	Puebla	Mexico	19.2596	-97.6659	B	2013-02-18	KT762087	PRJNA295689	SAMN04095965
168	409	PL2018	MEDUint	MEDU	Anas diazi	Mexican Duck	1e-05	1e-05	0.99996	1e-05	1e-05		Male	Unk	Puebla	Mexico	19.2596	-97.6659	B	2013-02-18	KT762088	PRJNA295689	SAMN04095966
169	410	PL2019	MEDUint	MEDU	Anas diazi	Mexican Duck	1e-05	1e-05	0.99996	1e-05	1e-05		Male	Unk	Puebla	Mexico	19.2596	-97.6659	B	2013-02-18	KT762089	PRJNA295689	SAMN04095967
170	411	PL2020	MEDUint	MEDU	Anas diazi	Mexican Duck	1e-05	1e-05	0.99996	1e-05	1e-05		Male	Unk	Puebla	Mexico	19.2596	-97.6659	B	2013-02-18	KT762090	PRJNA295689	SAMN04095968
171	412	PL2021	MEDUint	MEDU	Anas diazi	Mexican Duck	1e-05	1e-05	0.99996	1e-05	1e-05		Male	Unk	Puebla	Mexico	19.2596	-97.6659	B	2013-02-18	KT762091	PRJNA295689	SAMN04095969
172	413	PL2022	MEDUint	MEDU	Anas diazi	Mexican Duck	1e-05	1e-05	0.99996	1e-05	1e-05		Male	Unk	Puebla	Mexico	19.2596	-97.6659	B	2013-02-18	KT762092	PRJNA295689	SAMN04095970
173	432	PL3004	MEDUnorth	MEDU	Anas diazi	Mexican Duck	1e-05	1e-05	0.975521	1e-05	0.024449		Female	Adult	Chihuahua	Mexico	28.1804	-106.903	B	2017-01-26	ON721448	PRJNA800412	SAMN25245926
174	433	PL3005	MEDUnorth	MEDU	Anas diazi	Mexican Duck	1e-05	1e-05	0.997675	0.002295	1e-05		Male	Adult	Chihuahua	Mexico	28.1804	-106.903	B	2017-01-26	ON721449	PRJNA800412	SAMN25245927
175	435	PL3007	MEDUnorth	MEDU	Anas diazi	Mexican Duck	1e-05	1e-05	0.99996	1e-05	1e-05		Female	Immature	Chihuahua	Mexico	28.1804	-106.903	B	2017-01-26	ON721450	PRJNA800412	SAMN25245928
176	436	PL3008	MEDUnorth	MEDU	Anas diazi	Mexican Duck	1e-05	1e-05	0.997949	1e-05	0.002021		Male	Adult	Chihuahua	Mexico	28.1804	-106.903	B	2017-01-26	ON721451	PRJNA800412	SAMN25245929
177	437	PL3009	MEDUnorth	MEDU	Anas diazi	Mexican Duck	1e-05	1e-05	0.99996	1e-05	1e-05		Male	Adult	Chihuahua	Mexico	28.1149	-106.989	B	2017-01-26	ON721452	PRJNA800412	SAMN25245930
178	439	PL3011	MEDUnorth	MEDU	Anas diazi	Mexican Duck	1e-05	1e-05	0.996426	1e-05	0.003543		Female	Immature	Chihuahua	Mexico	28.1149	-106.989	B	2017-01-26	ON721453	PRJNA800412	SAMN25245931
179	440	PL3012	MEDUnorth	MEDU	Anas diazi	Mexican Duck	0.0844	1e-05	0.91557	1e-05	1e-05		Male	Adult	Chihuahua	Mexico	28.1149	-106.989	B	2017-01-26	ON721454	PRJNA800412	SAMN25245932
180	441	PL3013	MEDUnorth	MEDU	Anas diazi	Mexican Duck	1e-05	1e-05	0.99996	1e-05	1e-05		Male	Adult	Chihuahua	Mexico	28.1149	-106.989	B	2017-01-26	ON721455	PRJNA800412	SAMN25245933
181	442	PL3014	MEDUnorth	MEDU	Anas diazi	Mexican Duck	1e-05	1e-05	0.99038	1e-05	0.00959		Male	Adult	Chihuahua	Mexico	28.1149	-106.989	B	2017-01-26	ON721456	PRJNA800412	SAMN25245934
182	464	PL3043	MEDUnorth	MEDU	Anas diazi	Mexican Duck	1e-05	1e-05	0.99996	1e-05	1e-05		Male	Immature	Chihuahua	Mexico	28.2231	-106.996	B	2017-01-27	ON721477	PRJNA800412	SAMN25245935
183	465	PL3044	MEDUnorth	MEDU	Anas diazi	Mexican Duck	1e-05	1e-05	0.99996	1e-05	1e-05		Male	Juvenile (?)	Chihuahua	Mexico	28.2231	-106.996	B	2017-01-27	ON721478	PRJNA800412	SAMN25245936
184	466	PL3045	MEDUnorth	MEDU	Anas diazi	Mexican Duck	1e-05	1e-05	0.99996	1e-05	1e-05		Male	Adult	Chihuahua	Mexico	28.2231	-106.996	B	2017-01-27	ON721479	PRJNA800412	SAMN25245937
185	364	PL3046	MEDUcoast	MEDU	Anas diazi	Mexican Duck	1e-05	1e-05	0.99996	1e-05	1e-05		Female	Adult	Chihuahua	Mexico	28.1804	-106.903	B	2017-01-27	ON721480	PRJNA800412	SAMN25245938
186	467	PL3047	MEDUnorth	MEDU	Anas diazi	Mexican Duck	1e-05	1e-05	0.978272	1e-05	0.021698		Male	Immature	Chihuahua	Mexico	28.1804	-106.903	B	2017-01-27	ON721481	PRJNA800412	SAMN25245939
187	468	PL3049	MEDUnorth	MEDU	Anas diazi	Mexican Duck	1e-05	1e-05	0.99996	1e-05	1e-05		Male	Adult	Chihuahua	Mexico	28.1207	-106.952	B	2017-01-27	ON721482	PRJNA800412	SAMN25245940
188	469	PL3050	MEDUnorth	MEDU	Anas diazi	Mexican Duck	1e-05	1e-05	0.99227	1e-05	0.0077		Male	Adult	Chihuahua	Mexico	28.1207	-106.952	A	2017-01-27	ON721483	PRJNA800412	SAMN25245941
189	470	PL3051	MEDUnorth	MEDU	Anas diazi	Mexican Duck	1e-05	1e-05	0.999959	1e-05	1e-05		Male	Adult	Chihuahua	Mexico	28.1207	-106.952	B	2017-01-27	ON721484	PRJNA800412	SAMN25245942
190	471	PL3052	MEDUnorth	MEDU	Anas diazi	Mexican Duck	1e-05	1e-05	0.996404	1e-05	0.003566		Male	Adult	Chihuahua	Mexico	28.1207	-106.952	B	2017-01-27	ON721485	PRJNA800412	SAMN25245943
191	472	PL3053	MEDUnorth	MEDU	Anas diazi	Mexican Duck	1e-05	0.023643	0.976327	1e-05	1e-05		Male	Adult	Chihuahua	Mexico	28.1207	-106.952	B	2017-01-27	ON721486	PRJNA800412	SAMN25245944
192	473	PL3054	MEDUnorth	MEDU	Anas diazi	Mexican Duck	1e-05	1e-05	0.99996	1e-05	1e-05		Male	Adult	Chihuahua	Mexico	28.1207	-106.952	B	2017-01-27	ON721487	PRJNA800412	SAMN25245945
193	475	PL3056	MEDUnorth	MEDU	Anas diazi	Mexican Duck	1e-05	1e-05	0.985242	1e-05	0.014728		Male	Immature	Chihuahua	Mexico	28.1207	-106.952	B	2017-01-27	ON721488	PRJNA800412	SAMN25245946
194	476	PL3057	MEDUnorth	MEDU	Anas diazi	Mexican Duck	1e-05	1e-05	0.988439	1e-05	0.011532		Male	Adult	Chihuahua	Mexico	28.1207	-106.952	B	2017-01-27	ON721489	PRJNA800412	SAMN25245947
195	478	PL3059	MEDUnorth	MEDU	Anas diazi	Mexican Duck	1e-05	1e-05	0.99996	1e-05	1e-05		Female	Immature	Chihuahua	Mexico	28.1207	-106.952	B	2017-01-27	ON721491	PRJNA800412	SAMN25245948
196	479	PL3060	MEDUnorth	MEDU	Anas diazi	Mexican Duck	1e-05	1e-05	0.976979	1e-05	0.022991		Male	Adult	Chihuahua	Mexico	28.1207	-106.952	B	2017-01-27	ON721492	PRJNA800412	SAMN25245949
197	480	PL3061	MEDUnorth	MEDU	Anas diazi	Mexican Duck	1e-05	1e-05	0.99996	1e-05	1e-05		Male	Adult	Chihuahua	Mexico	28.1207	-106.952	B	2017-01-27	ON721493	PRJNA800412	SAMN25245950
198	481	PL3062	MEDUnorth	MEDU	Anas diazi	Mexican Duck	1e-05	1e-05	0.962563	0.009914	0.027502		Male	Adult	Chihuahua	Mexico	28.1207	-106.952	B	2017-01-27	ON721494	PRJNA800412	SAMN25245951
199	482	PL3063	MEDUnorth	MEDU	Anas diazi	Mexican Duck	1e-05	1e-05	0.980123	1e-05	0.019848		Female	Adult	Chihuahua	Mexico	28.1207	-106.952	B	2017-01-27	ON721495	PRJNA800412	SAMN25245952
200	483	PL3064	MEDUnorth	MEDU	Anas diazi	Mexican Duck	1e-05	1e-05	0.99996	1e-05	1e-05		Male	Adult	Chihuahua	Mexico	28.1207	-106.952	B	2017-01-27	ON721496	PRJNA800412	SAMN25245953
201	365	PL3066	MEDUcoast	MEDU	Anas diazi	Mexican Duck	1e-05	1e-05	0.99996	1e-05	1e-05		Male	Immature	Chihuahua	Mexico	28.1207	-106.952	B	2017-01-27	ON721497	PRJNA800412	SAMN25245954
202	484	PL3067	MEDUnorth	MEDU	Anas diazi	Mexican Duck	1e-05	1e-05	0.991712	0.000967	0.007301		Female	Immature	Chihuahua	Mexico	28.1207	-106.952	B	2017-01-27	ON721498	PRJNA800412	SAMN25245955
203	485	PL3068	MEDUnorth	MEDU	Anas diazi	Mexican Duck	1e-05	1e-05	0.991527	1e-05	0.008444		Male	Immature	Chihuahua	Mexico	28.1207	-106.952	B	2017-01-27	ON721499	PRJNA800412	SAMN25245956
204	486	PL3069	MEDUnorth	MEDU	Anas diazi	Mexican Duck	1e-05	1e-05	0.99996	1e-05	1e-05		Male	Adult	Chihuahua	Mexico	28.1207	-106.952	B	2017-01-27	ON721500	PRJNA800412	SAMN25245957
205	487	PL3077	MEDUnorth	MEDU	Anas diazi	Mexican Duck	1e-05	1e-05	0.979267	1e-05	0.020703		Male	Adult	Chihuahua	Mexico	28.1207	-106.952	B	2017-01-28	ON721501	PRJNA800412	SAMN25245958
206	488	PL3078	MEDUnorth	MEDU	Anas diazi	Mexican Duck	1e-05	1e-05	0.984712	1e-05	0.015258		Male	Immature	Chihuahua	Mexico	28.1207	-106.952	B	2017-01-28	ON721502	PRJNA800412	SAMN25245959
207	489	PL3079	MEDUnorth	MEDU	Anas diazi	Mexican Duck	1e-05	1e-05	0.993349	1e-05	0.00662		Male	Adult	Chihuahua	Mexico	28.1207	-106.952	B	2017-01-28	ON721503	PRJNA800412	SAMN25245960
208	490	PL3080	MEDUnorth	MEDU	Anas diazi	Mexican Duck	1e-05	1e-05	0.99996	1e-05	1e-05		Female	Adult	Chihuahua	Mexico	28.1207	-106.952	B	2017-01-28	ON721504	PRJNA800412	SAMN25245961
209	491	PL3081	MEDUnorth	MEDU	Anas diazi	Mexican Duck	1e-05	1e-05	0.99996	1e-05	1e-05		Male	Adult	Chihuahua	Mexico	28.1207	-106.952	B	2017-01-28	ON721505	PRJNA800412	SAMN25245962
210	492	PL3082	MEDUnorth	MEDU	Anas diazi	Mexican Duck	1e-05	1e-05	0.988707	1e-05	0.011263		Male	Adult	Chihuahua	Mexico	28.1207	-106.952	B	2017-01-28	ON721506	PRJNA800412	SAMN25245963
211	493	PL3083	MEDUnorth	MEDU	Anas diazi	Mexican Duck	1e-05	1e-05	0.992627	1e-05	0.007343		Male	Adult	Chihuahua	Mexico	28.1207	-106.952	B	2017-01-28	ON721507	PRJNA800412	SAMN25245964
212	494	PL3084	MEDUnorth	MEDU	Anas diazi	Mexican Duck	0.095705	1e-05	0.888105	0.016168	1e-05		Male	Adult	Chihuahua	Mexico	28.1207	-106.952	B	2017-01-28	ON721508	PRJNA800412	SAMN25245965
213	495	PL3087	MEDUnorth	MEDU	Anas diazi	Mexican Duck	1e-05	0.002378	0.997593	1e-05	1e-05		Female	Adult	Chihuahua	Mexico	28.1528	-106.984	B	2017-01-28	ON721509	PRJNA800412	SAMN25245966
214	496	PL3088	MEDUnorth	MEDU	Anas diazi	Mexican Duck	1e-05	1e-05	0.989205	1e-05	0.010765		Male	Immature	Chihuahua	Mexico	28.1528	-106.984	B	2017-01-28	ON721510	PRJNA800412	SAMN25245967
215	497	PL3089	MEDUnorth	MEDU	Anas diazi	Mexican Duck	1e-05	0.011619	0.98835	1e-05	1e-05		Male	Adult	Chihuahua	Mexico	28.1528	-106.984	B	2017-01-28	ON721511	PRJNA800412	SAMN25245968
216	498	PL3096	MEDUnorth	MEDU	Anas diazi	Mexican Duck	1e-05	1e-05	0.99996	1e-05	1e-05		Female	Adult	Chihuahua	Mexico	28.1207	-106.952	B	2017-01-29	ON721513	PRJNA800412	SAMN25245969
217	499	PL3097	MEDUnorth	MEDU	Anas diazi	Mexican Duck	1e-05	1e-05	0.997696	0.002274	1e-05		Female	Immature	Chihuahua	Mexico	28.1207	-106.952	B	2017-01-29	ON721514	PRJNA800412	SAMN25245970
218	500	PL3098	MEDUnorth	MEDU	Anas diazi	Mexican Duck	1e-05	1e-05	0.991004	1e-05	0.008966		Male	Immature	Chihuahua	Mexico	28.1207	-106.952	B	2017-01-29	ON721515	PRJNA800412	SAMN25245971
219	443	PL3020	MEDUnorth	MEDU	Anas diazi	Mexican Duck	1e-05	1e-05	0.99996	1e-05	1e-05		Male	Immature	Chihuahua	Mexico	28.1709	-106.927	B	2017-01-27	ON721457	PRJNA800412	SAMN25245973
220	444	PL3021	MEDUnorth	MEDU	Anas diazi	Mexican Duck	1e-05	0.018749	0.955279	1e-05	0.025953		Male	Adult	Chihuahua	Mexico	28.1709	-106.927	B	2017-01-27	ON721458	PRJNA800412	SAMN25245974
221	445	PL3022	MEDUnorth	MEDU	Anas diazi	Mexican Duck	1e-05	1e-05	0.985892	1e-05	0.014078		Female	NA	Chihuahua	Mexico	28.1709	-106.927	B	2017-01-27	ON721459	PRJNA800412	SAMN25245975
222	446	PL3023	MEDUnorth	MEDU	Anas diazi	Mexican Duck	1e-05	1e-05	0.99996	1e-05	1e-05		Male	Immature	Chihuahua	Mexico	28.1709	-106.927	B	2017-01-27	ON721460	PRJNA800412	SAMN25245976
223	447	PL3024	MEDUnorth	MEDU	Anas diazi	Mexican Duck	1e-05	1e-05	0.99996	1e-05	1e-05		Male	Adult	Chihuahua	Mexico	28.1709	-106.927	B	2017-01-27	ON721461	PRJNA800412	SAMN25245977
224	448	PL3025	MEDUnorth	MEDU	Anas diazi	Mexican Duck	1e-05	1e-05	0.99996	1e-05	1e-05		Male	Immature	Chihuahua	Mexico	28.1709	-106.927	B	2017-01-27	ON721462	PRJNA800412	SAMN25245978
225	449	PL3026	MEDUnorth	MEDU	Anas diazi	Mexican Duck	1e-05	1e-05	0.978261	1e-05	0.021709		Male	Adult	Chihuahua	Mexico	28.1709	-106.927	B	2017-01-27	ON721463	PRJNA800412	SAMN25245979
226	450	PL3027	MEDUnorth	MEDU	Anas diazi	Mexican Duck	1e-05	1e-05	0.989871	1e-05	0.010098		Male	Immature	Chihuahua	Mexico	28.1709	-106.927	B	2017-01-27	ON721464	PRJNA800412	SAMN25245980
227	451	PL3028	MEDUnorth	MEDU	Anas diazi	Mexican Duck	1e-05	1e-05	0.99996	1e-05	1e-05		Male	Adult	Chihuahua	Mexico	28.1709	-106.927	B	2017-01-27	ON721465	PRJNA800412	SAMN25245981
228	452	PL3029	MEDUnorth	MEDU	Anas diazi	Mexican Duck	1e-05	1e-05	0.99996	1e-05	1e-05		Male	Adult	Chihuahua	Mexico	28.1709	-106.927	B	2017-01-27	ON721466	PRJNA800412	SAMN25245982
229	453	PL3030	MEDUnorth	MEDU	Anas diazi	Mexican Duck	1e-05	1e-05	0.993275	1e-05	0.006696		Male	Adult	Chihuahua	Mexico	28.1709	-106.927	B	2017-01-27	ON721467	PRJNA800412	SAMN25245983
230	363	PL3031	MEDUcoast	MEDU	Anas diazi	Mexican Duck	1e-05	1e-05	0.99996	1e-05	1e-05		Male	Adult	Chihuahua	Mexico	28.1709	-106.927	B	2017-01-27	ON721468	PRJNA800412	SAMN25245984
231	456	PL3035	MEDUnorth	MEDU	Anas diazi	Mexican Duck	1e-05	1e-05	0.99996	1e-05	1e-05		Male	Adult	Chihuahua	Mexico	28.1709	-106.927	B	2017-01-27	ON721469	PRJNA800412	SAMN25245985
232	457	PL3036	MEDUnorth	MEDU	Anas diazi	Mexican Duck	1e-05	1e-05	0.99996	1e-05	1e-05		Male	Immature	Chihuahua	Mexico	28.1709	-106.927	B	2017-01-27	ON721470	PRJNA800412	SAMN25245986
233	458	PL3037	MEDUnorth	MEDU	Anas diazi	Mexican Duck	1e-05	1e-05	0.978799	0.021171	1e-05		Male	Adult	Chihuahua	Mexico	28.1709	-106.927	B	2017-01-27	ON721471	PRJNA800412	SAMN25245987
234	459	PL3038	MEDUnorth	MEDU	Anas diazi	Mexican Duck	1e-05	1e-05	0.99996	1e-05	1e-05		Male	Adult	Chihuahua	Mexico	28.1709	-106.927	B	2017-01-27	ON721472	PRJNA800412	SAMN25245988
235	460	PL3039	MEDUnorth	MEDU	Anas diazi	Mexican Duck	1e-05	1e-05	0.99996	1e-05	1e-05		Male	Adult	Chihuahua	Mexico	28.1709	-106.927	B	2017-01-27	ON721473	PRJNA800412	SAMN25245989
236	461	PL3040	MEDUnorth	MEDU	Anas diazi	Mexican Duck	1e-05	1e-05	0.99996	1e-05	1e-05		Female	Immature	Chihuahua	Mexico	28.1709	-106.927	B	2017-01-27	ON721474	PRJNA800412	SAMN25245990
237	463	PL3042	MEDUnorth	MEDU	Anas diazi	Mexican Duck	1e-05	1e-05	0.998451	0.001519	1e-05		Female	Adult	Chihuahua	Mexico	28.1709	-106.927	B	2017-01-27	ON721476	PRJNA800412	SAMN25245991
238	366	PL3100	MEDUcoast	MEDU	Anas diazi	Mexican Duck	1e-05	1e-05	0.99996	1e-05	1e-05		Male	Immature	Sinaloa	Mexico	24.4384	-107.458	B	1905-07-09	ON721516	PRJNA800412	SAMN25245992
239	367	PL3101	MEDUcoast	MEDU	Anas diazi	Mexican Duck	1e-05	1e-05	0.99996	1e-05	1e-05		Male	Mature	Sinaloa	Mexico	24.4384	-107.458	B	1905-07-09	ON721517	PRJNA800412	SAMN25245993
240	368	PL3102	MEDUcoast	MEDU	Anas diazi	Mexican Duck	1e-05	1e-05	0.99996	1e-05	1e-05		Male	Immature	Sinaloa	Mexico	24.4384	-107.458	B	1905-07-09	ON721518	PRJNA800412	SAMN25245994
241	369	PL3103	MEDUcoast	MEDU	Anas diazi	Mexican Duck	1e-05	1e-05	0.99996	1e-05	1e-05		Male	Mature	Sinaloa	Mexico	24.4384	-107.458	B	1905-07-09	ON721519	PRJNA800412	SAMN25245995
242	370	PL3104	MEDUcoast	MEDU	Anas diazi	Mexican Duck	1e-05	1e-05	0.99996	1e-05	1e-05		Male	Mature	Sinaloa	Mexico	24.4384	-107.458	B	1905-07-09	ON721520	PRJNA800412	SAMN25245996
243	374	PL3109	MEDUcoast	MEDU	Anas diazi	Mexican Duck	1e-05	1e-05	0.99996	1e-05	1e-05		Male	Mature	Sinaloa	Mexico	24.4384	-107.458	B	1905-07-09	ON721524	PRJNA800412	SAMN25245997
244	376	PL3111	MEDUcoast	MEDU	Anas diazi	Mexican Duck	1e-05	1e-05	0.99996	1e-05	1e-05		Female	Mature	Sinaloa	Mexico	24.4384	-107.458	B	1905-07-09	ON721526	PRJNA800412	SAMN25245998
245	378	PL3113	MEDUcoast	MEDU	Anas diazi	Mexican Duck	1e-05	1e-05	0.99996	1e-05	1e-05		Female	Mature	Sinaloa	Mexico	24.4384	-107.458	B	1905-07-09	ON721527	PRJNA800412	SAMN25245999
246	379	PL3114	MEDUcoast	MEDU	Anas diazi	Mexican Duck	1e-05	1e-05	0.99996	1e-05	1e-05		Male	Mature	Sinaloa	Mexico	24.4384	-107.458	B	1905-07-09	ON721528	PRJNA800412	SAMN25246000
247	381	PL3116	MEDUcoast	MEDU	Anas diazi	Mexican Duck	1e-05	1e-05	0.961924	1e-05	0.038046		Male	Mature	Sinaloa	Mexico	24.4384	-107.458	B	1905-07-09	ON721530	PRJNA800412	SAMN25246001
248	373	PL3108	MEDUcoast	MEDU	Anas diazi	Mexican Duck	1e-05	1e-05	0.99996	1e-05	1e-05		Male	Immature	Sinaloa	Mexico	25.3905	-108.334	B	1905-07-10	ON721523	PRJNA800412	SAMN25246002
249	375	PL3110	MEDUcoast	MEDU	Anas diazi	Mexican Duck	1e-05	1e-05	0.99996	1e-05	1e-05		Male	Immature	Sinaloa	Mexico	25.3905	-108.334	B	1905-07-10	ON721525	PRJNA800412	SAMN25246003
250	380	PL3115	MEDUcoast	MEDU	Anas diazi	Mexican Duck	1e-05	1e-05	0.99996	1e-05	1e-05		Female	Mature	Sinaloa	Mexico	25.3905	-108.334	B	1905-07-10	ON721529	PRJNA800412	SAMN25246004
251	382	PL3117	MEDUcoast	MEDU	Anas diazi	Mexican Duck	1e-05	1e-05	0.99996	1e-05	1e-05		Male	Mature	Sinaloa	Mexico	25.3905	-108.334	B	1905-07-10	ON721531	PRJNA800412	SAMN25246005
252	383	PL3118	MEDUcoast	MEDU	Anas diazi	Mexican Duck	1e-05	1e-05	0.99996	1e-05	1e-05		Male	Immature	Sinaloa	Mexico	25.3905	-108.334	B	1905-07-10	ON721532	PRJNA800412	SAMN25246006
253	384	PL3119	MEDUcoast	MEDU	Anas diazi	Mexican Duck	1e-05	1e-05	0.99996	1e-05	1e-05		Male	Immature	Sinaloa	Mexico	25.3905	-108.334	B	1905-07-10	ON721533	PRJNA800412	SAMN25246007
254	386	PL3121	MEDUcoast	MEDU	Anas diazi	Mexican Duck	1e-05	1e-05	0.99996	1e-05	1e-05		Female	Mature	Sinaloa	Mexico	25.3905	-108.334	B	1905-07-10	ON721534	PRJNA800412	SAMN25246008
255	387	PL3122	MEDUcoast	MEDU	Anas diazi	Mexican Duck	1e-05	1e-05	0.99996	1e-05	1e-05		Male	Mature	Sinaloa	Mexico	25.3905	-108.334	B	1905-07-10	ON721535	PRJNA800412	SAMN25246009
256	477	PL3058	MEDUnorth	MEDU	Anas diazi	Mexican Duck	1e-05	1e-05	0.99996	1e-05	1e-05		Female	Adult	Chihuahua	Mexico	28.1207	-106.952	B	2017-01-27	ON721490	PRJNA847792	SAMN28957713
257	462	PL3041	MEDUnorth	MEDU	Anas diazi	Mexican Duck	1e-05	1e-05	0.99996	1e-05	1e-05		Male	Adult	Chihuahua	Mexico	28.1709	-106.927	B	2017-01-27	ON721475	PRJNA847792	SAMN28957714
258	371	PL3105	MEDUcoast	MEDU	Anas diazi	Mexican Duck	1e-05	1e-05	0.993135	0.006835	1e-05		Male	Mature	Durango	Mexico	24.5593	-104.659	A	1905-07-10	ON721521	PRJNA847792	SAMN28957715
259	372	PL3106	MEDUcoast	MEDU	Anas diazi	Mexican Duck	1e-05	1e-05	0.99996	1e-05	1e-05		Male	Immature	Durango	Mexico	24.5593	-104.659	A	1905-07-10	ON721522	PRJNA847792	SAMN28957716
260	644	JAT1000	TX	MEDU	Anas diazi	Mexican Duck	1e-05	1e-05	0.969376	0.030594	1e-05		Male	Unk	Texas	United States	30.5377	-103.801	B	2011-05-25	KT762013	PRJNA295689	SAMN04095866
261	599	PL120516	CA	MEDU	Anas diazi	Mexican Duck	1e-05	1e-05	0.987715	1e-05	0.012256		Male	Adult	California	United States	37.2872	-120.891	B	2016-12-05	ON721445	PRJNA800412	SAMN25246010
262	590	PL111117	NM	MEDU	Anas diazi	Mexican Duck	1e-05	1e-05	0.969731	0.030239	1e-05		Female	NA	New Mexico	United States	32.118	-106.675	B	2017-11-11	ON721443	PRJNA800412	SAMN25246012
263	573	LENM4	NM	MEDU	Anas diazi	Mexican Duck	1e-05	1e-05	0.99996	1e-05	1e-05		Female	NA	New Mexico	United States	32.3448	-106.858	B	1905-07-09	ON721440	PRJNA800412	SAMN25246013
264	574	LENM5	NM	MEDU	Anas diazi	Mexican Duck	1e-05	1e-05	0.999955	1e-05	1.4e-05		Female	NA	New Mexico	United States	32.3448	-106.858	B	1905-07-09	ON721441	PRJNA800412	SAMN25246014
265	608	PL3229	TX	MEDU	Anas diazi	Mexican Duck	0.173033	1.1e-05	0.826937	1e-05	1e-05		Male	Mature	Texas	United States	31.8237	-106.565	B	2017-08-14	ON721546	PRJNA800412	SAMN25246016
266	609	PL3230	TX	MEDU	Anas diazi	Mexican Duck	1e-05	1e-05	0.996279	0.003691	1e-05		Male	Mature	Texas	United States	31.8237	-106.565	B	2017-08-14	ON721547	PRJNA800412	SAMN25246017
267	613	PL3234	TX	MEDU	Anas diazi	Mexican Duck	1e-05	1e-05	0.99996	1e-05	1e-05		Male	Immature	Texas	United States	31.8237	-106.565	B	2017-07-28	ON721551	PRJNA800412	SAMN25246018
268	614	PL3236	TX	MEDU	Anas diazi	Mexican Duck	1e-05	1e-05	0.985956	1e-05	0.014014		Female	Mature	Texas	United States	31.8237	-106.565	B	2017-08-14	ON721552	PRJNA800412	SAMN25246019
269	615	PL3237	TX	MEDU	Anas diazi	Mexican Duck	1e-05	1e-05	0.948941	0.039303	0.011735		Female	Mature	Texas	United States	31.8237	-106.565	B	2017-08-14	ON721553	PRJNA800412	SAMN25246020
270	616	PL3238	TX	MEDU	Anas diazi	Mexican Duck	1e-05	1e-05	0.994949	1e-05	0.005021		Female	Immature	Texas	United States	31.8237	-106.565	B	2017-08-16	ON721554	PRJNA800412	SAMN25246021
271	620	PL3242	TX	MEDU	Anas diazi	Mexican Duck	1e-05	0.093765	0.869151	0.037065	1e-05		Male	Mature	Texas	United States	31.8237	-106.565	B	2017-08-16	ON721558	PRJNA800412	SAMN25246023
272	622	PL3244	TX	MEDU	Anas diazi	Mexican Duck	1e-05	1e-05	0.987251	0.00085	0.011879		Male	Mature	Texas	United States	31.8237	-106.565	B	2017-08-16	ON721560	PRJNA800412	SAMN25246024
273	623	PL3245	TX	MEDU	Anas diazi	Mexican Duck	1e-05	1e-05	0.965734	0.025726	0.00852		Male	Mature	Texas	United States	31.8237	-106.565	B	2017-08-16	ON721561	PRJNA800412	SAMN25246025
274	625	PL6001	TX	MEDU	Anas diazi	Mexican Duck	0.102582	1e-05	0.889504	0.007894	1e-05		Male	Immature	Texas	United States	31.8237	-106.565	B	2017-08-25	ON721565	PRJNA800412	SAMN25246026
275	628	PL6008	TX	MEDU	Anas diazi	Mexican Duck	1e-05	1e-05	0.99996	1e-05	1e-05		Male	Mature	Texas	United States	31.8237	-106.565	B	2017-09-13	ON721568	PRJNA800412	SAMN25246027
276	630	PL6021	TX	MEDU	Anas diazi	Mexican Duck	1e-05	1e-05	0.999961	1e-05	1e-05		Male	Mature	Texas	United States	31.8237	-106.565	B	2017-09-23	ON721572	PRJNA800412	SAMN25246028
277	631	PL6022	TX	MEDU	Anas diazi	Mexican Duck	1e-05	1e-05	0.99996	1e-05	1e-05		Male	Immature	Texas	United States	31.8237	-106.565	B	2017-10-13	ON721573	PRJNA800412	SAMN25246029
278	632	PL6023	TX	MEDU	Anas diazi	Mexican Duck	1e-05	1e-05	0.992592	1e-05	0.007378		Male	Mature	Texas	United States	31.8237	-106.565	Failed to amplify	2018-01-19	Failed to amplify	PRJNA800412	SAMN25246030
279	637	PL6028	TX	MEDU	Anas diazi	Mexican Duck	1e-05	1e-05	0.989794	0.010176	1e-05		Male	Mature	Texas	United States	31.8237	-106.565	B	2018-02-23	ON721577	PRJNA800412	SAMN25246031
280	638	PL6029	TX	MEDU	Anas diazi	Mexican Duck	1e-05	1e-05	0.987488	0.01058	0.001912		Female	Immature	Texas	United States	31.8237	-106.565	B	2018-02-23	ON721578	PRJNA800412	SAMN25246032
281	549	BF10	NM	MEDU	Anas diazi	Mexican Duck	1e-05	1e-05	0.973103	0.026867	1e-05		Female	NA	New Mexico	United States	33.8021	-106.878	B	2018-01-11	ON721408	PRJNA800412	SAMN25246033
282	556	BM1	NM	MEDU	Anas diazi	Mexican Duck	1e-05	1e-05	0.97484	1e-05	0.02513		Male	NA	New Mexico	United States	33.8021	-106.878	B	2017-04-05	ON721418	PRJNA800412	SAMN25246034
283	561	BM14	NM	MEDU	Anas diazi	Mexican Duck	1e-05	1e-05	0.960648	1e-05	0.039322		Male	NA	New Mexico	United States	33.8021	-106.878	B	2017-12-14	ON721423	PRJNA800412	SAMN25246035
284	562	BM2	NM	MEDU	Anas diazi	Mexican Duck	1e-05	1e-05	0.99996	1e-05	1e-05		Male	NA	New Mexico	United States	33.8021	-106.878	B	2017-04-12	ON721424	PRJNA800412	SAMN25246036
285	563	BM3	NM	MEDU	Anas diazi	Mexican Duck	1e-05	1e-05	0.99996	1e-05	1e-05		Male	NA	New Mexico	United States	33.8021	-106.878	B	2017-04-13	ON721425	PRJNA800412	SAMN25246037
286	566	BM6	NM	MEDU	Anas diazi	Mexican Duck	1e-05	1e-05	0.99996	1e-05	1e-05		Male	NA	New Mexico	United States	33.8021	-106.878	B	2017-07-13	ON721428	PRJNA800412	SAMN25246038
287	568	BM8	NM	MEDU	Anas diazi	Mexican Duck	1e-05	1e-05	0.99996	1e-05	1e-05		Male	NA	New Mexico	United States	33.8021	-106.878	B	2017-07-20	ON721430	PRJNA800412	SAMN25246039
288	624	PL3247	TX	MEDU	Anas diazi	Mexican Duck	0.32892	1e-05	0.67105	1e-05	1e-05		Female	Mature	Texas	United States	31.8237	-106.565	B	2017-08-25	ON721563	PRJNA847792	SAMN28957696
289	627	PL6007	TX	MEDU	Anas diazi	Mexican Duck	0.0132	1e-05	0.916445	0.060596	0.009749		Male	Mature	Texas	United States	31.8237	-106.565	B	2017-09-13	ON721567	PRJNA847792	SAMN28957699
290	569	BM9	NM	MEDU	Anas diazi	Mexican Duck	1e-05	1e-05	0.95257	0.002271	0.045139		Male	NA	New Mexico	United States	33.8021	-106.878	B	2017-07-09	ON721431	PRJNA847792	SAMN28957700
291	619	PL3241	TX	MEDU	Anas diazi	Mexican Duck	1e-05	1e-05	0.908997	0.090973	1e-05		Male	Mature	Texas	United States	31.8237	-106.565	B	2017-08-16	ON721557	PRJNA847792	SAMN28957703
292	633	PL6024	TX	MEDU	Anas diazi	Mexican Duck	1e-05	1e-05	0.930421	0.057303	0.012256		Male	Mature	Texas	United States	31.8237	-106.565	A	2018-01-19	ON721574	PRJNA847792	SAMN28957704
293	634	PL6025	TX	MEDU	Anas diazi	Mexican Duck	1e-05	1e-05	0.926194	0.060587	0.013199		Male	Immature	Texas	United States	31.8237	-106.565	B	2018-02-02	ON721575	PRJNA847792	SAMN28957705
294	612	PL3233	TX	MEDU	Anas diazi	Mexican Duck	1e-05	1e-05	0.972282	0.027688	1e-05		Male	Mature	Texas	United States	31.8237	-106.565	B	2017-07-28	ON721550	PRJNA847792	SAMN28957706
295	617	PL3239	TX	MEDU	Anas diazi	Mexican Duck	1e-05	1e-05	0.956594	0.043376	1e-05		Female	Immature	Texas	United States	31.8237	-106.565	B	2017-08-16	ON721555	PRJNA847792	SAMN28957707
296	610	PL3231	TX	MEDU	Anas diazi	Mexican Duck	1e-05	1e-05	0.99996	1e-05	1e-05		Female	Immature	Texas	United States	31.8237	-106.565	B	2017-07-20	ON721548	PRJNA847792	SAMN28957708
297	611	PL3232	TX	MEDU	Anas diazi	Mexican Duck	1e-05	1e-05	0.99996	1e-05	1e-05		Female	Immature	Texas	United States	31.8237	-106.565	B	2017-07-20	ON721549	PRJNA847792	SAMN28957709
298	607	PL3228	TX	MEDU	Anas diazi	Mexican Duck	1e-05	1e-05	0.99996	1e-05	1e-05		Female	Immature	Texas	United States	31.8237	-106.565	B	2017-07-20	ON721545	PRJNA847792	SAMN28957710
299	550	BF11	NM	MEDU	Anas diazi	Mexican Duck	1e-05	1e-05	0.975686	1e-05	0.024284		Female	NA	New Mexico	United States	33.8021	-106.878	B	2018-02-21	ON721409	PRJNA847792	SAMN28957711
300	552	BF4	NM	MEDU	Anas diazi	Mexican Duck	1e-05	1e-05	0.898988	0.08929	0.011702		Female	NA	New Mexico	United States	33.8021	-106.878	B	2017-07-13	ON721412	PRJNA847792	SAMN28957712
301	581	PL012020HYB	NM	MEDU	Anas diazi	Mexican Duck	0.233346	1e-05	0.759697	1e-05	0.006937		Male	Mature	New Mexico	United States	32.1412	-106.699	B	2020-01-20	PP764905	PRJNA1108311	SAMN41234215
302	584	PL012020MX	NM	MEDU	Anas diazi	Mexican Duck	0.068151	1e-05	0.922796	1e-05	0.009032		Male	Mature	New Mexico	United States	32.1412	-106.699	B	2020-01-20	PP764906	PRJNA1108311	SAMN41234216
303	586	PL102820MXf	NM	MEDU	Anas diazi	Mexican Duck	1e-05	1e-05	0.99996	1e-05	1e-05		Female	Immature	New Mexico	United States	32.1412	-106.699	B	2020-01-28	PP764907	PRJNA1108311	SAMN41234217
304	587	PL102820MXm	NM	MEDU	Anas diazi	Mexican Duck	1e-05	0.05141	0.947059	1e-05	0.001511		Male	Mature	New Mexico	United States	32.1412	-106.699	B	2020-01-28	PP764908	PRJNA1108311	SAMN41234218
305	603	PL121320MXm1	NM	MEDU	Anas diazi	Mexican Duck	0.017884	1e-05	0.980772	1e-05	0.001324		Male	Mature	New Mexico	United States	32.1412	-106.699	B	2020-12-13	PP764909	PRJNA1108311	SAMN41234219
306	604	PL121320MXm2	NM	MEDU	Anas diazi	Mexican Duck	1e-05	1e-05	0.97232	0.006486	0.021173		Male	Mature	New Mexico	United States	32.1412	-106.699	B	2020-12-13	PP764910	PRJNA1108311	SAMN41234220
307	606	PL122920MXm	NM	MEDU	Anas diazi	Mexican Duck	1e-05	1e-05	0.981594	0.018376	1e-05		Male	Immature	New Mexico	United States	32.1412	-106.699	B	2020-12-29	PP764911	PRJNA1108311	SAMN41234221
308	589	PL110221MXm	NM	MEDU	Anas diazi	Mexican Duck	1e-05	1e-05	0.993639	1e-05	0.006331		Male	Adult	New Mexico	United States	32.1412	-106.699	B	2021-11-02	PP764912	PRJNA1108311	SAMN41234222
309	579	PL010822MXm	NM	MEDU	Anas diazi	Mexican Duck	1e-05	1e-05	0.985781	0.011643	0.002556		Male	Immature	New Mexico	United States	32.1412	-106.699	B	2022-01-08	PP764913	PRJNA1108311	SAMN41234223
310	103	TPWD104	TX	MEDU x WMA	Anas diazi x Anas platyrhynchos	Mexican Duck x Wild Mallard	1e-05	1e-05	0.980219	1e-05	0.019751		Male	Unk	Texas	United States	28.6982	-99.8656	B	2022-05-17	PP764914	PRJNA1108311	SAMN41234224
311	104	TPWD105	TX	MEDU x WMA	Anas diazi x Anas platyrhynchos	Mexican Duck x Wild Mallard	1e-05	1e-05	0.946052	0.045506	0.008422		Male	Unk	Texas	United States	28.6982	-99.8656	B	2022-05-17	PP764915	PRJNA1108311	SAMN41234225
312	108	TPWD109	TX	MEDU x WMA	Anas diazi x Anas platyrhynchos	Mexican Duck x Wild Mallard	1e-05	1e-05	0.972576	0.023663	0.003741		Male	Unk	Texas	United States	28.6982	-99.8656	B	2022-05-17	PP764916	PRJNA1108311	SAMN41234226
313	115	TPWD117	TX	MEDU x WMA	Anas diazi x Anas platyrhynchos	Mexican Duck x Wild Mallard	0.351189	1e-05	0.644298	0.004494	1e-05		Female	Unk	Texas	United States	28.9167	-100.339	A	2022-05-18	PP764917	PRJNA1108311	SAMN41234227
314	121	TPWD123	TX	MEDU x WMA	Anas diazi x Anas platyrhynchos	Mexican Duck x Wild Mallard	1e-05	1e-05	0.975342	0.024628	1e-05		Male	Unk	Texas	United States	29.4162	-101.044	A	2021-12-15	PP764918	PRJNA1108311	SAMN41234228
315	122	TPWD124	TX	MEDU x WMA	Anas diazi x Anas platyrhynchos	Mexican Duck x Wild Mallard	1e-05	1e-05	0.999954	1e-05	1.6e-05		Female	Unk	Texas	United States	29.4162	-101.044	B	2021-12-15	PP764919	PRJNA1108311	SAMN41234229
316	618	PL3240	TX	MEDU x WMA	Anas diazi x Anas platyrhynchos	Mexican Duck x Wild Mallard	0.208466	1e-05	0.760099	0.015485	0.01594		Male	Immature	Texas	United States	31.8237	-106.565	A	2017-08-16	ON721556	PRJNA800412	SAMN25246022
317	551	BF3	NM	MEDU x WMA	Anas diazi x Anas platyrhynchos	Mexican Duck x Wild Mallard	0.624873	1e-05	0.375097	1e-05	1e-05		Female	NA	New Mexico	United States	33.8021	-106.878	B	2017-04-14	ON721411	PRJNA800412	SAMN25246049
318	559	BM12	NM	MEDU x WMA	Anas diazi x Anas platyrhynchos	Mexican Duck x Wild Mallard	0.521564	1e-05	0.410651	0.065723	0.002053		Male	NA	New Mexico	United States	33.8021	-106.878	A	2017-07-25	ON721421	PRJNA800412	SAMN25246051
319	641	PL6032	TX	MEDU x WMA	Anas diazi x Anas platyrhynchos	Mexican Duck x Wild Mallard	0.369396	1e-05	0.566214	0.049864	0.014516		Male	Mature	Texas	United States	31.8237	-106.565	B	2018-04-20	ON721581	PRJNA800412	SAMN25246059
320	557	BM10	NM	MEDU x WMA	Anas diazi x Anas platyrhynchos	Mexican Duck x Wild Mallard	0.371585	1e-05	0.603707	0.024688	1e-05		Male	NA	New Mexico	United States	33.8021	-106.878	B	2017-07-20	ON721419	PRJNA847792	SAMN28957688
321	554	BF7	NM	MEDU x WMA	Anas diazi x Anas platyrhynchos	Mexican Duck x Wild Mallard	0.400273	1e-05	0.590059	0.000445	0.009214		Female	NA	New Mexico	United States	33.8021	-106.878	B	2017-07-20	ON721415	PRJNA847792	SAMN28957689
322	548	BF1	NM	MEDU x WMA	Anas diazi x Anas platyrhynchos	Mexican Duck x Wild Mallard	1e-05	1e-05	0.925944	0.074026	1e-05		Female	NA	New Mexico	United States	33.8021	-106.878	B	2017-04-12	ON721407	PRJNA847792	SAMN28957691
323	553	BF5	NM	MEDU x WMA	Anas diazi x Anas platyrhynchos	Mexican Duck x Wild Mallard	0.282908	1e-05	0.717063	1e-05	1e-05		Female	NA	New Mexico	United States	33.8021	-106.878	B	2017-07-17	ON721413	PRJNA847792	SAMN28957697
324	564	BM4	NM	MEDU x WMA	Anas diazi x Anas platyrhynchos	Mexican Duck x Wild Mallard	0.202387	1e-05	0.784633	0.01296	1e-05		Male	NA	New Mexico	United States	33.8021	-106.878	B	2017-07-10	ON721426	PRJNA847792	SAMN28957698
325	565	BM5	NM	MEDU x WMA	Anas diazi x Anas platyrhynchos	Mexican Duck x Wild Mallard	0.280251	1e-05	0.71972	1e-05	1e-05		Male	NA	New Mexico	United States	33.8021	-106.878	B	2017-07-10	ON721427	PRJNA847792	SAMN28957701
326	588	PL110221MXf	NM	MEDU x WMA	Anas diazi x Anas platyrhynchos	Mexican Duck x Wild Mallard	0.37837	1e-05	0.596148	0.025462	1e-05		Female	Adult	New Mexico	United States	32.1412	-106.699	B	2021-11-02	PP764920	PRJNA1108311	SAMN41234230
327	600	PL120822f1	NM	MEDU x WMA	Anas diazi x Anas platyrhynchos	Mexican Duck x Wild Mallard	0.632332	1e-05	0.345047	1e-05	0.022601		Female	Immature	New Mexico	United States	32.1412	-106.699	B	2022-12-08	PP764921	PRJNA1108311	SAMN41234231
328	26	TPWD26	TX	MEDUxWGC	Anas diazi x Anas fulvigula maculatus	Mexican Duck x Mottled Duck	1e-05	0.094063	0.905907	1e-05	1e-05		Male	Unk	Texas	United States	28.7058	-100.506	B	2019-11-14	PP764922	PRJNA1108311	SAMN41234232
329	35	TPWD35	TX	MEDUxWGC	Anas diazi x Anas fulvigula maculatus	Mexican Duck x Mottled Duck	1e-05	1e-05	0.99996	1e-05	1e-05		Male	Unk	Texas	United States	28.3405	-100.242	A	2021-01-23	PP764923	PRJNA1108311	SAMN41234233
330	42	TPWD42	TX	MEDUxWGC	Anas diazi x Anas fulvigula maculatus	Mottled Duck x Mexican Duck	1e-05	0.267367	0.728081	1e-05	0.004532		Male	Unk	Texas	United States	28.8053	-100.422	B	2021-01-31	PP764924	PRJNA1108311	SAMN41234234
331	52	TPWD52	TX	MEDUxWGC	Anas diazi x Anas fulvigula maculatus	Mexican Duck x Mottled Duck	1e-05	1e-05	0.99996	1e-05	1e-05		Male	Unk	Texas	United States	26.8348	-99.2618	B	2021-04-27	PP764925	PRJNA1108311	SAMN41234235
332	58	TPWD58	TX	MEDUxWGC	Anas diazi x Anas fulvigula maculatus	Mexican Duck x Mottled Duck	1e-05	0.092976	0.906994	1e-05	1e-05		Female	Unk	Texas	United States	26.8348	-99.2618	B	2021-04-27	PP764926	PRJNA1108311	SAMN41234236
333	59	TPWD59	TX	MEDUxWGC	Anas diazi x Anas fulvigula maculatus	Mottled Duck x Mexican Duck	1e-05	0.330361	0.66949	1e-05	0.000129		Male	Unk	Texas	United States	26.8348	-99.2618	B	2021-04-27	PP764927	PRJNA1108311	SAMN41234237
334	68	TPWD68	TX	MEDUxWGC	Anas diazi x Anas fulvigula maculatus	Mexican Duck x Mottled Duck	1e-05	0.141098	0.858872	1e-05	1e-05		Female	Unk	Texas	United States	28.6337	-100.232	B	2021-04-22	PP764928	PRJNA1108311	SAMN41234238
335	70	TPWD70	TX	MEDUxWGC	Anas diazi x Anas fulvigula maculatus	Mexican Duck x Mottled Duck	1e-05	0.100549	0.899421	1e-05	1e-05		Female	Unk	Texas	United States	28.6147	-100.253	B	2021-04-22	PP764929	PRJNA1108311	SAMN41234239
336	72	TPWD72	TX	MEDUxWGC	Anas diazi x Anas fulvigula maculatus	Mexican Duck x Mottled Duck	1e-05	1e-05	0.998284	1e-05	0.001686		Female	Unk	Texas	United States	29.0109	-99.0399	B	2021-04-21	PP764930	PRJNA1108311	SAMN41234240
337	73	TPWD73	TX	MEDUxWGC	Anas diazi x Anas fulvigula maculatus	Mexican Duck x Mottled Duck	1e-05	0.041893	0.956359	1e-05	0.001727		Male	Unk	Texas	United States	28.6143	-100.181	B	2021-04-22	PP764931	PRJNA1108311	SAMN41234241
338	76	TPWD76	TX	MEDUxWGC	Anas diazi x Anas fulvigula maculatus	Mottled Duck x Mexican Duck	1e-05	0.330313	0.669657	1e-05	1e-05		Male	Unk	Texas	United States	27.4681	-99.24	B	2021-01-15	PP764932	PRJNA1108311	SAMN41234242
339	77	TPWD77	TX	MEDUxWGC	Anas diazi x Anas fulvigula maculatus	Mexican Duck x Mottled Duck	1e-05	1e-05	0.99996	1e-05	1e-05		Male	Unk	Texas	United States	29.0119	-99.0399	B	2021-04-21	PP764933	PRJNA1108311	SAMN41234243
340	86	TPWD87	TX	MEDUxWGC	Anas diazi x Anas fulvigula maculatus	Mexican Duck x Mottled Duck	1e-05	1e-05	0.99996	1e-05	1e-05		Female	Unk	Texas	United States	28.3807	-100.284	B	2021-12-11	PP764934	PRJNA1108311	SAMN41234244
341	87	TPWD88	TX	MEDUxWGC	Anas diazi x Anas fulvigula maculatus	Mexican Duck x Mottled Duck	1e-05	0.171458	0.828512	1e-05	1e-05		Male	Unk	Texas	United States	28.3807	-100.284	B	2021-12-11	PP764935	PRJNA1108311	SAMN41234245
342	88	TPWD89	TX	MEDUxWGC	Anas diazi x Anas fulvigula maculatus	Mottled Duck x Mexican Duck	1e-05	0.349345	0.644309	1e-05	0.006326		Male	Unk	Texas	United States	28.3839	-100.284	B	2021-11-20	PP764936	PRJNA1108311	SAMN41234246
343	93	TPWD94	TX	MEDUxWGC	Anas diazi x Anas fulvigula maculatus	Mexican Duck x Mottled Duck	1e-05	0.12216	0.87781	1e-05	1e-05		Female	Unk	Texas	United States	28.1483	-99.0028	B	2022-01-13	PP764937	PRJNA1108311	SAMN41234247
344	95	TPWD96	TX	MEDUxWGC	Anas diazi x Anas fulvigula maculatus	Mottled Duck x Mexican Duck	1e-05	0.432888	0.567083	1e-05	1e-05		Male	Unk	Texas	United States	28.1483	-99.0028	B	2022-01-14	PP764938	PRJNA1108311	SAMN41234248
345	105	TPWD106	TX	MEDUxWGC	Anas diazi x Anas fulvigula maculatus	Mottled Duck x Mexican Duck	1e-05	0.359469	0.638268	0.002243	1e-05		Male	Unk	Texas	United States	28.7069	-99.8828	B	2022-05-17	PP764939	PRJNA1108311	SAMN41234249
346	106	TPWD107	TX	MEDUxWGC	Anas diazi x Anas fulvigula maculatus	Mottled Duck x Mexican Duck	1e-05	0.215182	0.784788	1e-05	1e-05		Male	Unk	Texas	United States	28.6982	-99.8656	B	2022-05-17	PP764940	PRJNA1108311	SAMN41234250
347	107	TPWD108	TX	MEDUxWGC	Anas diazi x Anas fulvigula maculatus	Mexican Duck x Mottled Duck	1e-05	1e-05	0.990581	1e-05	0.009389		Male	Unk	Texas	United States	28.6982	-99.8656	B	2022-05-17	PP764941	PRJNA1108311	SAMN41234251
348	109	TPWD110	TX	MEDUxWGC	Anas diazi x Anas fulvigula maculatus	Mexican Duck x Mottled Duck	1e-05	1e-05	0.99996	1e-05	1e-05		Male	Unk	Texas	United States	28.6982	-99.8656	B	2022-05-17	PP764942	PRJNA1108311	SAMN41234252
349	112	TPWD114	TX	MEDUxWGC	Anas diazi x Anas fulvigula maculatus	Mottled Duck x Mexican Duck	1e-05	0.420448	0.560008	0.015286	0.004248		Male	Unk	Texas	United States	28.6982	-99.8656	B	2022-05-17	PP764943	PRJNA1108311	SAMN41234253
350	116	TPWD118	TX	MEDUxWGC	Anas diazi x Anas fulvigula maculatus	Mottled Duck x Mexican Duck	1e-05	0.358624	0.636563	0.004793	1e-05		Male	Unk	Texas	United States	28.0103	-99.9072	B	2022-05-29	PP764944	PRJNA1108311	SAMN41234254
351	127	TPWD129	TX	MEDUxWGC	Anas diazi x Anas fulvigula maculatus	Mexican Duck x Mottled Duck	1e-05	1e-05	0.99996	1e-05	1e-05		Female	Unk	Texas	United States	28.3142	-99.962	A	2021-12-19	PP764945	PRJNA1108311	SAMN41234255
352	131	TPWD133	TX	MEDUxWGC	Anas diazi x Anas fulvigula maculatus	Mottled Duck x Mexican Duck	1e-05	0.289798	0.68911	1e-05	0.021072		Male	Unk	Texas	United States	28.3161	-99.9605	B	2021-12-19	PP764946	PRJNA1108311	SAMN41234256
353	132	TPWD134	TX	MEDUxWGC	Anas diazi x Anas fulvigula maculatus	Mottled Duck x Mexican Duck	1e-05	0.473443	0.516398	1e-05	0.010138		Male	Unk	Texas	United States	27.3083	-97.7524	B	2022-08-22	PP764947	PRJNA1108311	SAMN41234257
354	147	TPWD149	TX	MEDUxWGC	Anas diazi x Anas fulvigula maculatus	Mottled Duck x Mexican Duck	1e-05	0.435594	0.564376	1e-05	1e-05		Male	Unk	Texas	United States	28.543	-98.9858	B	2023-02-25	PP764948	PRJNA1108311	SAMN41234258
355	148	TPWD150	TX	MEDUxWGC	Anas diazi x Anas fulvigula maculatus	Mottled Duck x Mexican Duck	1e-05	0.353927	0.646043	1e-05	1e-05		Male	Unk	Texas	United States	28.543	-98.9858	B	2023-02-25	PP764949	PRJNA1108311	SAMN41234259
356	1	TPWD1	TX	WGC	Anas fulvigula maculatus	Mottled Duck	0.006558	0.993382	4e-05	1e-05	1e-05		Female	Unk	Texas	United States	28.6143	-98.7453	B	2020-02-08	PP764950	PRJNA1108311	SAMN41234260
357	2	TPWD2	TX	WGC	Anas fulvigula maculatus	Mottled Duck	1e-05	0.999929	4e-05	1e-05	1.1e-05		Male	Unk	Texas	United States	28.6012	-98.7073	B	2019-11-30	PP764951	PRJNA1108311	SAMN41234261
358	3	TPWD3	TX	WGC	Anas fulvigula maculatus	Mottled Duck	1e-05	0.813229	0.186741	1e-05	1e-05		Female	Unk	Texas	United States	28.7506	-98.0427	B	2019-11-21	PP764952	PRJNA1108311	SAMN41234262
359	4	TPWD4	TX	WGC	Anas fulvigula maculatus	Mottled Duck	1e-05	0.99993	4e-05	1e-05	1e-05		Male	Unk	Texas	United States	28.7506	-98.0427	B	2020-01-26	PP764953	PRJNA1108311	SAMN41234263
360	5	TPWD5	TX	WGC	Anas fulvigula maculatus	Mottled Duck	1e-05	0.99993	4e-05	1e-05	1e-05		Female	Unk	Texas	United States	28.7506	-98.0427	B	2020-01-26	PP764954	PRJNA1108311	SAMN41234264
361	6	TPWD6	TX	WGC	Anas fulvigula maculatus	Mottled Duck	1e-05	0.993967	4e-05	1e-05	0.005973		Male	Unk	Texas	United States	28.7506	-98.0427	B	2020-01-24	PP764955	PRJNA1108311	SAMN41234265
362	7	TPWD7	TX	WGC	Anas fulvigula maculatus	Mottled Duck	1e-05	0.997323	4e-05	1e-05	0.002617		Male	Unk	Texas	United States	28.7506	-98.0427	B	2019-11-29	PP764956	PRJNA1108311	SAMN41234266
363	8	TPWD8	TX	WGC	Anas fulvigula maculatus	Mottled Duck	1e-05	0.934048	0.065922	1e-05	1e-05		Female	Unk	Texas	United States	28.7506	-98.0427	B	2019-12-26	PP764957	PRJNA1108311	SAMN41234267
364	9	TPWD9	TX	WGC	Anas fulvigula maculatus	Mottled Duck	1e-05	0.99993	4e-05	1e-05	1e-05		Male	Unk	Texas	United States	28.7506	-98.0427	B	2019-12-28	PP764958	PRJNA1108311	SAMN41234268
365	10	TPWD10	TX	WGC	Anas fulvigula maculatus	Mottled Duck	1e-05	0.99993	4e-05	1e-05	1e-05		Male	Unk	Texas	United States	28.7506	-98.0427	B	2020-01-26	PP764959	PRJNA1108311	SAMN41234269
366	11	TPWD11	TX	WGC	Anas fulvigula maculatus	Mottled Duck	1e-05	0.981743	0.018227	1e-05	1e-05		Male	Unk	Texas	United States	28.7506	-98.0427	B	2019-12-27	PP764960	PRJNA1108311	SAMN41234270
367	12	TPWD12	TX	WGC	Anas fulvigula maculatus	Mottled Duck	1e-05	0.99993	4e-05	1e-05	1e-05		Male	Unk	Texas	United States	28.7506	-98.0427	B	2019-11-30	PP764961	PRJNA1108311	SAMN41234271
368	14	TPWD14	TX	WGC	Anas fulvigula maculatus	Mottled Duck	1e-05	0.987675	4e-05	1e-05	0.012265		Female	Unk	Texas	United States	28.7506	-98.0427	B	2019-11-30	PP764962	PRJNA1108311	SAMN41234272
369	15	TPWD15	TX	WGC	Anas fulvigula maculatus	Mottled Duck	1e-05	0.997855	4e-05	1e-05	0.002085		Male	Unk	Texas	United States	28.7506	-98.0427	B	2020-01-10	PP764963	PRJNA1108311	SAMN41234273
370	16	TPWD16	TX	WGC	Anas fulvigula maculatus	Mottled Duck	1e-05	0.99993	4e-05	1e-05	1e-05		Male	Unk	Texas	United States	28.7506	-98.0427	B	2020-01-24	PP764964	PRJNA1108311	SAMN41234274
371	17	TPWD17	TX	WGC	Anas fulvigula maculatus	Mottled Duck	1e-05	0.99993	4e-05	1e-05	1e-05		Female	Unk	Texas	United States	28.7506	-98.0427	B	2020-01-10	PP764965	PRJNA1108311	SAMN41234275
372	18	TPWD18	TX	WGC	Anas fulvigula maculatus	Mottled Duck	1e-05	0.986039	0.013931	1e-05	1e-05		Male	Unk	Texas	United States	29.036	-98.1799	B	2019-12-16	PP764966	PRJNA1108311	SAMN41234276
373	19	TPWD19	TX	WGC	Anas fulvigula maculatus	Mottled Duck	1e-05	0.99993	4e-05	1e-05	1e-05		Male	Unk	Texas	United States	28.5286	-98.3983	B	2019-12-14	PP764967	PRJNA1108311	SAMN41234277
374	20	TPWD20	TX	WGC	Anas fulvigula maculatus	Mottled Duck	1e-05	0.960666	0.02015	0.019164	1e-05		Female	Unk	Texas	United States	28.4614	-98.1889	B	2019-11-06	PP764968	PRJNA1108311	SAMN41234278
375	21	TPWD21cat	TX	WGC	Anas fulvigula maculatus	Mottled Duck	1e-05	0.957512	0.042458	1e-05	1e-05		Male	Unk	Texas	United States	28.8714	-96.2181	B	2019-11-26	PP764969	PRJNA1108311	SAMN41234279
376	22	TPWD22	TX	WGC	Anas fulvigula maculatus	Mottled Duck	1e-05	0.99993	4e-05	1e-05	1e-05		Male	Unk	Texas	United States	28.8714	-96.2181	B	2019-11-25	PP764970	PRJNA1108311	SAMN41234280
377	23	TPWD23	TX	WGC	Anas fulvigula maculatus	Mottled Duck	1e-05	0.995148	4e-05	0.004792	1e-05		Male	Unk	Texas	United States	28.6689	-96.0389	B	2019-11-24	PP764971	PRJNA1108311	SAMN41234281
378	24	TPWD24	TX	WGC	Anas fulvigula maculatus	Mottled Duck	1e-05	0.99993	4e-05	1e-05	1e-05		Female	Unk	Texas	United States	27.3336	-97.6947	B	2019-11-09	PP764972	PRJNA1108311	SAMN41234282
379	25	TPWD25	TX	WGC	Anas fulvigula maculatus	Mottled Duck	1e-05	0.994879	4e-05	1e-05	0.005061		Female	Unk	Texas	United States	28.0206	-97.0544	B	2020-01-08	PP764973	PRJNA1108311	SAMN41234283
380	27	TPWD27	TX	WGC	Anas fulvigula maculatus	Mottled Duck	1e-05	0.99993	4e-05	1e-05	1e-05		Male	Unk	Texas	United States	25.9492	-97.4197	B	2019-12-17	PP764974	PRJNA1108311	SAMN41234284
381	28	TPWD28	TX	WGC	Anas fulvigula maculatus	Mottled Duck	1e-05	0.995071	4e-05	1e-05	0.004869		Female	Unk	Texas	United States	28.4614	-98.1889	B	2019-12-22	PP764975	PRJNA1108311	SAMN41234285
382	29	TPWD29	TX	WGC	Anas fulvigula maculatus	Mottled Duck	1e-05	0.99908	0.00089	1e-05	1e-05		Male	Unk	Texas	United States	28.6689	-96.0389	B	2019-12-28	PP764976	PRJNA1108311	SAMN41234286
383	30	TPWD30	TX	WGC	Anas fulvigula maculatus	Mottled Duck	1e-05	0.997282	4e-05	1e-05	0.002658		Male	Unk	Texas	United States	28.4614	-98.1889	B	2019-12-21	PP764977	PRJNA1108311	SAMN41234287
384	31	TPWD31	TX	WGC	Anas fulvigula maculatus	Mottled Duck	1e-05	0.99993	4e-05	1e-05	1e-05		Male	Unk	Texas	United States	28.9183	-95.4328	B	2016-12-15	PP764978	PRJNA1108311	SAMN41234288
385	32	TPWD32	TX	WGC	Anas fulvigula maculatus	Mottled Duck	1e-05	0.99993	4e-05	1e-05	1e-05		Male	Unk	Texas	United States	28.9183	-95.4328	B	2019-12-14	PP764979	PRJNA1108311	SAMN41234289
386	38	TPWD38	TX	WGC	Anas fulvigula maculatus	Mottled Duck	1e-05	0.880251	0.119719	1e-05	1e-05		Male	Unk	Texas	United States	27.9189	-98.9053	B	2020-11-24	PP764980	PRJNA1108311	SAMN41234290
387	39	TPWD39	TX	WGC	Anas fulvigula maculatus	Mottled Duck	1e-05	0.987505	4e-05	1e-05	0.012435		Male	Unk	Texas	United States	28.9336	-95.4272	B	2020-08-12	PP764981	PRJNA1108311	SAMN41234291
388	49	TPWD49	TX	WGC	Anas fulvigula maculatus	Mottled Duck	1e-05	0.99993	4e-05	1e-05	1e-05		Male	Unk	Texas	United States	26.8856	-97.955	B	2021-04-26	PP764982	PRJNA1108311	SAMN41234292
389	50	TPWD50	TX	WGC	Anas fulvigula maculatus	Mottled Duck	1e-05	0.979845	4e-05	1e-05	0.020095		Male	Unk	Texas	United States	26.8853	-97.9497	B	2021-04-26	PP764983	PRJNA1108311	SAMN41234293
390	51	TPWD51	TX	WGC	Anas fulvigula maculatus	Mottled Duck	1e-05	0.99993	4e-05	1e-05	1e-05		Female	Unk	Texas	United States	26.8853	-97.9497	B	2021-04-26	PP764984	PRJNA1108311	SAMN41234294
391	54	TPWD54	TX	WGC	Anas fulvigula maculatus	Mottled Duck	1e-05	0.92574	0.07423	1e-05	1e-05		Female	Unk	Texas	United States	26.8856	-97.955	B	2021-04-26	PP764985	PRJNA1108311	SAMN41234295
392	55	TPWD55	TX	WGC	Anas fulvigula maculatus	Mottled Duck	1e-05	0.941803	0.058167	1e-05	1e-05		Male	Unk	Texas	United States	27.1767	-98.1675	B	2021-04-27	PP764986	PRJNA1108311	SAMN41234296
393	57	TPWD57	TX	WGC	Anas fulvigula maculatus	Mottled Duck	1e-05	0.858195	0.13479	1e-05	0.006995		Male	Unk	Texas	United States	26.8853	-97.9497	B	2021-04-26	PP764987	PRJNA1108311	SAMN41234297
394	60	TPWD60	TX	WGC	Anas fulvigula maculatus	Mottled Duck	1e-05	0.99993	4e-05	1e-05	1e-05		Male	Unk	Texas	United States	26.8853	-97.9497	A	2021-04-26	PP764988	PRJNA1108311	SAMN41234298
395	61	TPWD61	TX	WGC	Anas fulvigula maculatus	Mottled Duck	1e-05	0.928934	0.071036	1e-05	1e-05		Male	Unk	Texas	United States	26.76	-97.788	B	2021-04-26	PP764989	PRJNA1108311	SAMN41234299
396	62	TPWD62	TX	WGC	Anas fulvigula maculatus	Mottled Duck	1e-05	0.99993	4e-05	1e-05	1e-05		Female	Unk	Texas	United States	27.9189	-98.9053	B	2020-12-26	PP764990	PRJNA1108311	SAMN41234300
397	63	TPWD63	TX	WGC	Anas fulvigula maculatus	Mottled Duck	1e-05	0.99993	4e-05	1e-05	1e-05		Male	Unk	Texas	United States	27.9189	-98.9053	B	2020-12-26	PP764991	PRJNA1108311	SAMN41234301
398	64	TPWD64	TX	WGC	Anas fulvigula maculatus	Mottled Duck	1e-05	0.908515	0.091455	1e-05	1e-05		Female	Unk	Texas	United States	28.2028	-98.8019	B	2021-04-19	PP764992	PRJNA1108311	SAMN41234302
399	65	TPWD65	TX	WGC	Anas fulvigula maculatus	Mottled Duck	1e-05	0.99993	4e-05	1e-05	1e-05		Male	Unk	Texas	United States	27.6357	-99.5189	B	2021-05-11	PP764993	PRJNA1108311	SAMN41234303
400	69	TPWD69	TX	WGC	Anas fulvigula maculatus	Mottled Duck	1e-05	0.99993	4e-05	1e-05	1e-05		Male	Unk	Texas	United States	28.6147	-98.7437	B	2021-04-21	PP764994	PRJNA1108311	SAMN41234304
401	74	TPWD74	TX	WGC	Anas fulvigula maculatus	Mottled Duck	1e-05	0.99993	4e-05	1e-05	1e-05		Male	Unk	Texas	United States	28.4365	-98.8881	B	2021-04-21	PP764995	PRJNA1108311	SAMN41234305
402	80	TPWD81	TX	WGC	Anas fulvigula maculatus	Mottled Duck	1e-05	0.894236	0.105017	0.000727	1e-05		Male	Unk	Texas	United States	26.2588	-97.3981	B	2021-06-24	PP764996	PRJNA1108311	SAMN41234306
403	81	TPWD82	TX	WGC	Anas fulvigula maculatus	Mottled Duck	1e-05	0.962341	0.037629	1e-05	1e-05		Male	Unk	Texas	United States	26.2588	-97.3981	B	2021-06-25	PP764997	PRJNA1108311	SAMN41234307
404	82	TPWD83	TX	WGC	Anas fulvigula maculatus	Mottled Duck	1e-05	0.99993	4e-05	1e-05	1e-05		Male	Unk	Texas	United States	26.2354	-97.4167	A	2021-06-25	PP764998	PRJNA1108311	SAMN41234308
405	83	TPWD84	TX	WGC	Anas fulvigula maculatus	Mottled Duck	1e-05	0.99993	4e-05	1e-05	1e-05		Male	Unk	Texas	United States	26.2222	-97.3548	B	2021-06-26	PP764999	PRJNA1108311	SAMN41234309
406	91	TPWD92	TX	WGC	Anas fulvigula maculatus	Mottled Duck	1e-05	0.99993	4e-05	1e-05	1e-05		Female	Unk	Texas	United States	28.1483	-99.0028	B	2022-01-13	PP765000	PRJNA1108311	SAMN41234310
407	94	TPWD95	TX	WGC	Anas fulvigula maculatus	Mottled Duck	1e-05	0.847792	0.152179	1e-05	1e-05		Male	Unk	Texas	United States	28.1483	-99.0028	B	2022-01-13	PP765001	PRJNA1108311	SAMN41234311
408	97	TPWD98	TX	WGC	Anas fulvigula maculatus	Mottled Duck	1e-05	0.929907	0.070063	1e-05	1e-05		Female	Unk	Texas	United States	28.1483	-99.0028	B	2022-01-14	PP765002	PRJNA1108311	SAMN41234312
409	126	TPWD128	TX	WGC	Anas fulvigula maculatus	Mottled Duck	1e-05	0.884384	0.115584	1e-05	1.2e-05		Male	Unk	Texas	United States	28.7007	-98.7678	B	2022-01-31	PP765003	PRJNA1108311	SAMN41234313
410	128	TPWD130	TX	WGC	Anas fulvigula maculatus	Mottled Duck	1e-05	0.868438	0.126418	1e-05	0.005124		Male	Unk	Texas	United States	28.7168	-98.6384	B	2022-04-07	PP765004	PRJNA1108311	SAMN41234314
411	129	TPWD131	TX	WGC	Anas fulvigula maculatus	Mottled Duck	1e-05	0.871786	0.128184	1e-05	1e-05		Female	Unk	Texas	United States	28.7168	-98.6384	B	2022-04-07	PP765005	PRJNA1108311	SAMN41234315
412	130	TPWD132	TX	WGC	Anas fulvigula maculatus	Mottled Duck	1e-05	0.99993	4e-05	1e-05	1e-05		Female	Unk	Texas	United States	28.3142	-98.5877	B	2021-11-21	PP765006	PRJNA1108311	SAMN41234316
413	133	TPWD135	TX	WGC	Anas fulvigula maculatus	Mottled Duck	1e-05	0.992991	4e-05	1e-05	0.006949		Male	Unk	Texas	United States	27.3083	-97.7524	B	2022-08-22	PP765007	PRJNA1108311	SAMN41234317
414	134	TPWD136	TX	WGC	Anas fulvigula maculatus	Mottled Duck	1e-05	0.99993	4e-05	1e-05	1e-05		Female	Unk	Texas	United States	27.3083	-97.7524	B	2022-08-22	PP765008	PRJNA1108311	SAMN41234318
415	135	TPWD137	TX	WGC	Anas fulvigula maculatus	Mottled Duck	1e-05	0.999926	4e-05	1.4e-05	1e-05		Male	Unk	Texas	United States	27.3083	-97.7524	B	2022-08-22	PP765009	PRJNA1108311	SAMN41234319
416	136	TPWD138	TX	WGC	Anas fulvigula maculatus	Mottled Duck	1e-05	0.960834	0.039136	1e-05	1e-05		Female	Unk	Texas	United States	27.3083	-97.7524	B	2022-08-22	PP765010	PRJNA1108311	SAMN41234320
417	137	TPWD139	TX	WGC	Anas fulvigula maculatus	Mottled Duck	1e-05	0.98658	4e-05	1e-05	0.01336		Female	Unk	Texas	United States	27.3083	-97.7524	B	2022-08-22	PP765011	PRJNA1108311	SAMN41234321
418	138	TPWD140	TX	WGC	Anas fulvigula maculatus	Mottled Duck	1e-05	0.887756	0.110555	1e-05	0.001669		Female	Unk	Texas	United States	27.3083	-97.7524	B	2022-08-22	PP765012	PRJNA1108311	SAMN41234322
419	139	TPWD141	TX	WGC	Anas fulvigula maculatus	Mottled Duck	1e-05	0.956287	0.037337	1e-05	0.006356		Male	Unk	Texas	United States	28.4747	-98.6476	B	2022-09-06	PP765013	PRJNA1108311	SAMN41234323
420	141	TPWD143	TX	WGC	Anas fulvigula maculatus	Mottled Duck	1e-05	0.875857	0.117348	1e-05	0.006775		Male	Unk	Texas	United States	28.5609	-98.9271	B	2023-02-21	PP765014	PRJNA1108311	SAMN41234324
421	142	TPWD144	TX	WGC	Anas fulvigula maculatus	Mottled Duck	1e-05	0.721516	0.278454	1e-05	1e-05		Female	Unk	Texas	United States	28.5609	-98.9271	B	2023-02-21	PP765015	PRJNA1108311	SAMN41234325
422	143	TPWD145	TX	WGC	Anas fulvigula maculatus	Mottled Duck	1e-05	0.991659	0.008311	1e-05	1e-05		Male	Unk	Texas	United States	28.5609	-98.9271	B	2023-02-21	PP765016	PRJNA1108311	SAMN41234326
423	144	TPWD146	TX	WGC	Anas fulvigula maculatus	Mottled Duck	1e-05	0.99993	4e-05	1e-05	1e-05		Male	Unk	Texas	United States	28.755	-98.0587	B	2023-02-23	PP765017	PRJNA1108311	SAMN41234327
424	146	TPWD148	TX	WGC	Anas fulvigula maculatus	Mottled Duck	1e-05	0.984425	0.001911	0.013644	1e-05		Male	Unk	Texas	United States	28.543	-98.9858	B	2023-02-25	PP765018	PRJNA1108311	SAMN41234328
425	280	D067	WGCref	WGC	Anas fulvigula maculatus	Mottled Duck	1e-05	0.991116	4e-05	0.008824	1e-05		Male	Unk	Texas	US	28.663	-96.005	Failed to amplify	2012	Failed to amplify	PRJNA343361	SAMN05791132
426	281	D068	WGCref	WGC	Anas fulvigula maculatus	Mottled Duck	1e-05	0.99993	4e-05	1e-05	1e-05		Male	Unk	Texas	US	28.8833	-95.375	B	2012	PP764859	PRJNA343361	SAMN05791133
427	282	D069	WGCref	WGC	Anas fulvigula maculatus	Mottled Duck	1e-05	0.940045	0.052574	0.003502	0.003869		Male	Unk	Texas	US	28.8833	-95.375	B	2012	PP764860	PRJNA343361	SAMN05791134
428	283	D070	WGCref	WGC	Anas fulvigula maculatus	Mottled Duck	1e-05	0.963777	0.006704	0.020337	0.009173		Female	Unk	Texas	US	28.8833	-95.375	B	2012	PP764861	PRJNA343361	SAMN05791135
429	284	D071	WGCref	WGC	Anas fulvigula maculatus	Mottled Duck	1e-05	0.919679	0.080289	1.1e-05	1e-05		Female	Unk	Texas	US	28.8833	-95.375	B	2012	PP764862	PRJNA343361	SAMN05791136
430	286	D073	WGCref	WGC	Anas fulvigula maculatus	Mottled Duck	1e-05	0.99993	4e-05	1e-05	1e-05		Female	Unk	Texas	US	28.8833	-95.375	B	2012	PP764863	PRJNA343361	SAMN05791138
431	287	D074	WGCref	WGC	Anas fulvigula maculatus	Mottled Duck	1e-05	0.980607	4e-05	1e-05	0.019333		Male	Unk	Texas	US	28.8833	-95.375	B	2012	PP764864	PRJNA343361	SAMN05791139
432	288	D076	WGCref	WGC	Anas fulvigula maculatus	Mottled Duck	1e-05	0.99993	4e-05	1e-05	1e-05		Male	Unk	Texas	US	28.8833	-95.375	B	2012	PP764865	PRJNA343361	SAMN05791140
433	289	D077	WGCref	WGC	Anas fulvigula maculatus	Mottled Duck	1e-05	0.99993	4e-05	1e-05	1e-05		Female	Unk	Texas	US	28.8833	-95.375	B	2012	PP764866	PRJNA343361	SAMN05791141
434	290	D078	WGCref	WGC	Anas fulvigula maculatus	Mottled Duck	1e-05	0.99993	4e-05	1e-05	1e-05		Male	Unk	Texas	US	28.8833	-95.375	B	2012	PP764867	PRJNA343361	SAMN05791142
435	291	D079	WGCref	WGC	Anas fulvigula maculatus	Mottled Duck	1e-05	0.99993	4e-05	1e-05	1e-05		Female	Unk	Texas	US	28.8833	-95.375	B	2012	PP764868	PRJNA343361	SAMN05791143
436	292	D080	WGCref	WGC	Anas fulvigula maculatus	Mottled Duck	1e-05	0.99993	4e-05	1e-05	1e-05		Female	Unk	Texas	US	28.8833	-95.375	B	2012	PP764869	PRJNA343361	SAMN05791144
437	293	D081	WGCref	WGC	Anas fulvigula maculatus	Mottled Duck	1e-05	0.99993	4e-05	1e-05	1e-05		Male	Unk	Texas	US	28.8833	-95.375	B	2012	PP764870	PRJNA343361	SAMN05791145
438	294	D082	WGCref	WGC	Anas fulvigula maculatus	Mottled Duck	1e-05	0.975707	0.024263	1e-05	1e-05		Male	Unk	Texas	US	28.8833	-95.375	B	2012	PP764871	PRJNA343361	SAMN05791146
439	295	D083	WGCref	WGC	Anas fulvigula maculatus	Mottled Duck	1e-05	0.972025	0.027945	1e-05	1e-05		Male	Unk	Texas	US	28.8833	-95.375	B	2012	PP764872	PRJNA343361	SAMN05791147
440	296	D084	WGCref	WGC	Anas fulvigula maculatus	Mottled Duck	1e-05	0.954058	0.029477	1e-05	0.016446		Female	Unk	Texas	US	28.8833	-95.375	B	2012	PP764873	PRJNA343361	SAMN05791148
441	297	D085	WGCref	WGC	Anas fulvigula maculatus	Mottled Duck	1e-05	0.997201	0.002769	1e-05	1e-05		Female	Unk	Texas	US	28.8833	-95.375	B	2012	PP764874	PRJNA343361	SAMN05791149
442	298	D086	WGCref	WGC	Anas fulvigula maculatus	Mottled Duck	1e-05	0.99993	4e-05	1e-05	1e-05		Male	Unk	Texas	US	28.8833	-95.375	B	2012	PP764875	PRJNA343361	SAMN05791150
443	299	D092	WGCref	WGC	Anas fulvigula maculatus	Mottled Duck	1e-05	0.99993	4e-05	1e-05	1e-05		Male	Unk	Texas	US	28.8833	-95.375	B	2012	PP764876	PRJNA343361	SAMN05791151
444	300	D094	WGCref	WGC	Anas fulvigula maculatus	Mottled Duck	1e-05	0.99993	4e-05	1e-05	1e-05		Male	Unk	Texas	US	28.8833	-95.375	B	2012	PP764877	PRJNA343361	SAMN05791152
445	301	D096	WGCref	WGC	Anas fulvigula maculatus	Mottled Duck	1e-05	0.957667	0.042303	1e-05	1e-05		Male	Unk	Texas	US	28.8833	-95.375	B	2012	PP764878	PRJNA343361	SAMN05791154
446	303	PL241	WGCref	WGC	Anas fulvigula maculatus	Mottled Duck	1e-05	0.997015	4e-05	1e-05	0.002925		Female	Unk	Texas	US	29.5669	-94.3936	B	2009-11-24	KJ791983	PRJNA343361	SAMN05791155
447	304	PL242	WGCref	WGC	Anas fulvigula maculatus	Mottled Duck	1e-05	0.99993	4e-05	1e-05	1e-05		Male	Unk	Texas	US	25.9303	-97.4844	B	2010-01-09	KJ791984	PRJNA343361	SAMN05791156
448	305	PL503	WGCref	WGC	Anas fulvigula maculatus	Mottled Duck	1e-05	0.99993	4e-05	1e-05	1e-05		Male	Unk	Texas	US	26.15	-97.45	B	2009-12-12	KJ791985	PRJNA343361	SAMN05791157
449	306	PL512	WGCref	WGC	Anas fulvigula maculatus	Mottled Duck	1e-05	0.94931	0.05066	1e-05	1e-05		Female	Unk	Texas	US	30.01	-95.98	B	2009-12-13	KJ791987	PRJNA343361	SAMN05791158
450	307	PL516	WGCref	WGC	Anas fulvigula maculatus	Mottled Duck	1e-05	0.991049	0.008921	1e-05	1e-05		Male	Unk	Texas	US	29.53	-95.77	B	2009-11-15	KJ791988	PRJNA343361	SAMN05791159
451	308	PL677	WGCref	WGC	Anas fulvigula maculatus	Mottled Duck	1e-05	0.99993	4e-05	1e-05	1e-05		Male	Unk	Texas	US	29.86	-94.14	B	2009-11-08	PP764879	PRJNA343361	SAMN05791160
452	309	PL706	WGCref	WGC	Anas fulvigula maculatus	Mottled Duck	1e-05	0.99993	4e-05	1e-05	1e-05		Male	Unk	Louisiana	US	29.8313	-89.7545	Failed to amplify	2009-11-15	Failed to amplify	PRJNA343361	SAMN05791161
453	310	PL707	WGCref	WGC	Anas fulvigula maculatus	Mottled Duck	1e-05	0.99993	4e-05	1e-05	1e-05		Male	Unk	Louisiana	US	29.6467	-92.4531	B	2009-11-19	PP764880	PRJNA343361	SAMN05791162
454	311	PL711	WGCref	WGC	Anas fulvigula maculatus	Mottled Duck	1e-05	0.99993	4e-05	1e-05	1e-05		Female	Unk	Louisiana	US	30.1131	-92.9625	B	2010-01-21	KJ791996	PRJNA343361	SAMN05791165
455	312	PL786	WGCref	WGC	Anas fulvigula maculatus	Mottled Duck	1e-05	0.99993	4e-05	1e-05	1e-05		Female	Unk	Louisiana	US	30.2792	-89.7778	B	2010-01-09	PP764881	PRJNA343361	SAMN05791169
456	313	PL792	WGCref	WGC	Anas fulvigula maculatus	Mottled Duck	1e-05	0.99993	4e-05	1e-05	1e-05		Male	Unk	Louisiana	US	29.8072	-93.1131	B	2009-11-15	PP764882	PRJNA343361	SAMN05791172
457	314	PL795	WGCref	WGC	Anas fulvigula maculatus	Mottled Duck	1e-05	0.967675	0.032295	1e-05	1e-05		Male	Unk	Louisiana	US	30.8914	-92.3053	B	2010-01-01	PP764883	PRJNA343361	SAMN05791173
458	501	JMODUla1	LA	WGC	Anas fulvigula maculatus	Mottled Duck	1e-05	0.99993	4e-05	1e-05	1e-05		Male	Mature	Louisiana	USA	29.671	-92.7892	B	2020-08-18	PP765019	PRJNA1108311	SAMN41234329
459	502	JMODUla10	LA	WGC	Anas fulvigula maculatus	Mottled Duck	1e-05	0.993122	4e-05	0.006818	1e-05		Male	Mature	Louisiana	USA	29.671	-92.7892	B	2020-08-18	PP765020	PRJNA1108311	SAMN41234330
460	503	JMODUla11	LA	WGC	Anas fulvigula maculatus	Mottled Duck	1e-05	0.99993	4e-05	1e-05	1e-05		Female	Mature	Louisiana	USA	29.671	-92.7892	B	2020-08-19	PP765021	PRJNA1108311	SAMN41234331
461	504	JMODUla12	LA	WGC	Anas fulvigula maculatus	Mottled Duck	0.009639	0.990301	4e-05	1e-05	1e-05		Female	Mature	Louisiana	USA	29.671	-92.7892	B	2020-08-19	PP765022	PRJNA1108311	SAMN41234332
462	505	JMODUla13	LA	WGC	Anas fulvigula maculatus	Mottled Duck	1e-05	0.99993	4e-05	1e-05	1e-05		Male	Mature	Louisiana	USA	29.671	-92.7892	B	2020-08-19	PP765023	PRJNA1108311	SAMN41234333
463	506	JMODUla14	LA	WGC	Anas fulvigula maculatus	Mottled Duck	1e-05	0.99993	4e-05	1e-05	1e-05		Male	Mature	Louisiana	USA	29.671	-92.7892	B	2020-08-19	PP765024	PRJNA1108311	SAMN41234334
464	508	JMODUla16	LA	WGC	Anas fulvigula maculatus	Mottled Duck	1e-05	0.99993	4e-05	1e-05	1e-05		Male	Mature	Louisiana	USA	29.671	-92.7892	B	2020-08-19	PP765025	PRJNA1108311	SAMN41234335
465	509	JMODUla17	LA	WGC	Anas fulvigula maculatus	Mottled Duck	1e-05	0.99993	4e-05	1e-05	1e-05		Male	Mature	Louisiana	USA	29.671	-92.7892	B	2020-07-13	PP765026	PRJNA1108311	SAMN41234336
466	510	JMODUla18	LA	WGC	Anas fulvigula maculatus	Mottled Duck	1e-05	0.99993	4e-05	1e-05	1e-05		Male	Mature	Louisiana	USA	29.671	-92.7892	B	2020-07-13	PP765027	PRJNA1108311	SAMN41234337
467	511	JMODUla19	LA	WGC	Anas fulvigula maculatus	Mottled Duck	1e-05	0.99993	4e-05	1e-05	1e-05		Male	Mature	Louisiana	USA	29.671	-92.7892	B	2020-07-13	PP765028	PRJNA1108311	SAMN41234338
468	512	JMODUla2	LA	WGC	Anas fulvigula maculatus	Mottled Duck	1e-05	0.99993	4e-05	1e-05	1e-05		Female	Mature	Louisiana	USA	29.671	-92.7892	B	2020-08-18	PP765029	PRJNA1108311	SAMN41234339
469	513	JMODUla20	LA	WGC	Anas fulvigula maculatus	Mottled Duck	1e-05	0.99993	4e-05	1e-05	1e-05		Male	Mature	Louisiana	USA	29.671	-92.7892	B	2020-07-13	PP765030	PRJNA1108311	SAMN41234340
470	514	JMODUla21	LA	WGC	Anas fulvigula maculatus	Mottled Duck	1e-05	0.99993	4e-05	1e-05	1e-05		Male	Mature	Louisiana	USA	29.671	-92.7892	B	2020-07-13	PP765031	PRJNA1108311	SAMN41234341
471	515	JMODUla22	LA	WGC	Anas fulvigula maculatus	Mottled Duck	1e-05	0.99993	4e-05	1e-05	1e-05		Female	Immature	Louisiana	USA	29.671	-92.7892	B	2020-07-13	PP765032	PRJNA1108311	SAMN41234342
472	516	JMODUla23	LA	WGC	Anas fulvigula maculatus	Mottled Duck	1e-05	0.99993	4e-05	1e-05	1e-05		Female	Immature	Louisiana	USA	29.671	-92.7892	B	2020-07-13	PP765033	PRJNA1108311	SAMN41234343
473	517	JMODUla24	LA	WGC	Anas fulvigula maculatus	Mottled Duck	1e-05	0.991439	4e-05	1e-05	0.008501		Male	Immature	Louisiana	USA	29.671	-92.7892	B	2020-07-14	PP765034	PRJNA1108311	SAMN41234344
474	518	JMODUla25	LA	WGC	Anas fulvigula maculatus	Mottled Duck	1e-05	0.993497	4e-05	0.006443	1e-05		Female	Immature	Louisiana	USA	29.671	-92.7892	B	2020-07-14	PP765035	PRJNA1108311	SAMN41234345
475	519	JMODUla26	LA	WGC	Anas fulvigula maculatus	Mottled Duck	1e-05	0.99993	4e-05	1e-05	1e-05		Male	Immature	Louisiana	USA	29.671	-92.7892	B	2020-07-14	PP765036	PRJNA1108311	SAMN41234346
476	520	JMODUla27	LA	WGC	Anas fulvigula maculatus	Mottled Duck	1e-05	0.99993	4e-05	1e-05	1e-05		Male	Mature	Louisiana	USA	29.671	-92.7892	B	2020-07-14	PP765037	PRJNA1108311	SAMN41234347
477	521	JMODUla28	LA	WGC	Anas fulvigula maculatus	Mottled Duck	1e-05	0.99993	4e-05	1e-05	1e-05		Female	Immature	Louisiana	USA	29.671	-92.7892	B	2020-07-14	PP765038	PRJNA1108311	SAMN41234348
478	522	JMODUla29	LA	WGC	Anas fulvigula maculatus	Mottled Duck	1e-05	0.99993	4e-05	1e-05	1e-05		Female	Immature	Louisiana	USA	29.671	-92.7892	B	2020-07-14	PP765039	PRJNA1108311	SAMN41234349
479	523	JMODUla3	LA	WGC	Anas fulvigula maculatus	Mottled Duck	1e-05	0.985303	4e-05	1e-05	0.014637		Male	Mature	Louisiana	USA	29.671	-92.7892	B	2020-08-18	PP765040	PRJNA1108311	SAMN41234350
480	524	JMODUla30	LA	WGC	Anas fulvigula maculatus	Mottled Duck	1e-05	0.99993	4e-05	1e-05	1e-05		Male	Mature	Louisiana	USA	29.671	-92.7892	B	2020-07-14	PP765041	PRJNA1108311	SAMN41234351
481	525	JMODUla31	LA	WGC	Anas fulvigula maculatus	Mottled Duck	1e-05	0.99993	4e-05	1e-05	1e-05		Male	Mature	Louisiana	USA	29.671	-92.7892	B	2020-07-14	PP765042	PRJNA1108311	SAMN41234352
482	526	JMODUla32	LA	WGC	Anas fulvigula maculatus	Mottled Duck	1e-05	0.992533	4e-05	1e-05	0.007407		Female	Immature	Louisiana	USA	29.671	-92.7892	B	2020-07-14	PP765043	PRJNA1108311	SAMN41234353
483	527	JMODUla33	LA	WGC	Anas fulvigula maculatus	Mottled Duck	1e-05	0.99993	4e-05	1e-05	1e-05		Male	Mature	Louisiana	USA	29.671	-92.7892	B	2020-07-14	PP765044	PRJNA1108311	SAMN41234354
484	528	JMODUla34	LA	WGC	Anas fulvigula maculatus	Mottled Duck	1e-05	0.99993	4e-05	1e-05	1e-05		Male	Mature	Louisiana	USA	29.671	-92.7892	B	2020-07-14	PP765045	PRJNA1108311	SAMN41234355
485	529	JMODUla35	LA	WGC	Anas fulvigula maculatus	Mottled Duck	1e-05	0.99993	4e-05	1e-05	1e-05		Male	Mature	Louisiana	USA	29.671	-92.7892	B	2020-07-14	PP765046	PRJNA1108311	SAMN41234356
486	530	JMODUla36	LA	WGC	Anas fulvigula maculatus	Mottled Duck	1e-05	0.999921	4e-05	1.6e-05	1.3e-05		Male	Mature	Louisiana	USA	29.7041	-92.8972	B	2020-07-15	PP765047	PRJNA1108311	SAMN41234357
487	531	JMODUla37	LA	WGC	Anas fulvigula maculatus	Mottled Duck	1e-05	0.99993	4e-05	1e-05	1e-05		Female	Mature	Louisiana	USA	29.7041	-92.8972	B	2020-07-15	PP765048	PRJNA1108311	SAMN41234358
488	532	JMODUla38	LA	WGC	Anas fulvigula maculatus	Mottled Duck	1e-05	0.99993	4e-05	1e-05	1e-05		Male	Immature	Louisiana	USA	29.7041	-92.8972	B	2020-07-15	PP765049	PRJNA1108311	SAMN41234359
489	533	JMODUla39	LA	WGC	Anas fulvigula maculatus	Mottled Duck	1e-05	0.99993	4e-05	1e-05	1e-05		Male	Mature	Louisiana	USA	29.7041	-92.8972	B	2020-07-15	PP765050	PRJNA1108311	SAMN41234360
490	534	JMODUla4	LA	WGC	Anas fulvigula maculatus	Mottled Duck	1e-05	0.99993	4e-05	1e-05	1e-05		Female	Mature	Louisiana	USA	29.671	-92.7892	B	2020-08-18	PP765051	PRJNA1108311	SAMN41234361
491	535	JMODUla40	LA	WGC	Anas fulvigula maculatus	Mottled Duck	1e-05	0.99993	4e-05	1e-05	1e-05		Male	Mature	Louisiana	USA	29.7041	-92.8972	B	2020-07-15	PP765052	PRJNA1108311	SAMN41234362
492	536	JMODUla41	LA	WGC	Anas fulvigula maculatus	Mottled Duck	1e-05	0.989442	4e-05	0.010498	1e-05		Female	Mature	Louisiana	USA	29.7041	-92.8972	B	2020-07-15	PP765053	PRJNA1108311	SAMN41234363
493	537	JMODUla42	LA	WGC	Anas fulvigula maculatus	Mottled Duck	1e-05	0.99993	4e-05	1e-05	1e-05		Female	Mature	Louisiana	USA	29.7041	-92.8972	B	2020-07-15	PP765054	PRJNA1108311	SAMN41234364
494	538	JMODUla43	LA	WGC	Anas fulvigula maculatus	Mottled Duck	1e-05	0.99993	4e-05	1e-05	1e-05		Female	Mature	Louisiana	USA	29.7041	-92.8972	B	2020-07-15	PP765055	PRJNA1108311	SAMN41234365
495	539	JMODUla44	LA	WGC	Anas fulvigula maculatus	Mottled Duck	1e-05	0.99993	4e-05	1e-05	1e-05		Male	Mature	Louisiana	USA	29.7041	-92.8972	B	2020-07-15	PP765056	PRJNA1108311	SAMN41234366
496	540	JMODUla45	LA	WGC	Anas fulvigula maculatus	Mottled Duck	1e-05	0.99993	4e-05	1e-05	1e-05		Male	Mature	Louisiana	USA	29.7041	-92.8972	B	2020-07-15	PP765057	PRJNA1108311	SAMN41234367
497	541	JMODUla46	LA	WGC	Anas fulvigula maculatus	Mottled Duck	1e-05	0.99993	4e-05	1e-05	1e-05		Female	Immature	Louisiana	USA	29.7041	-92.8972	B	2020-07-15	PP765058	PRJNA1108311	SAMN41234368
498	542	JMODUla47	LA	WGC	Anas fulvigula maculatus	Mottled Duck	1e-05	0.99993	4e-05	1e-05	1e-05		Male	Immature	Louisiana	USA	29.7041	-92.8972	B	2020-07-15	PP765059	PRJNA1108311	SAMN41234369
499	543	JMODUla5	LA	WGC	Anas fulvigula maculatus	Mottled Duck	1e-05	0.989756	4e-05	1e-05	0.010184		Male	Mature	Louisiana	USA	29.7292	-92.8185	B	2020-08-18	PP765060	PRJNA1108311	SAMN41234370
500	544	JMODUla6	LA	WGC	Anas fulvigula maculatus	Mottled Duck	1e-05	0.99993	4e-05	1e-05	1e-05		Male	Mature	Louisiana	USA	29.7292	-92.8185	B	2020-08-18	PP765061	PRJNA1108311	SAMN41234371
501	545	JMODUla7	LA	WGC	Anas fulvigula maculatus	Mottled Duck	1e-05	0.99993	4e-05	1e-05	1e-05		Female	Mature	Louisiana	USA	29.7292	-92.8185	B	2020-08-18	PP765062	PRJNA1108311	SAMN41234372
502	546	JMODUla8	LA	WGC	Anas fulvigula maculatus	Mottled Duck	1e-05	0.99993	4e-05	1e-05	1e-05		Male	Mature	Louisiana	USA	29.7292	-92.8185	B	2020-08-18	PP765063	PRJNA1108311	SAMN41234373
503	547	JMODUla9	LA	WGC	Anas fulvigula maculatus	Mottled Duck	1e-05	0.99993	4e-05	1e-05	1e-05		Male	Mature	Louisiana	USA	29.7292	-92.8185	B	2020-08-18	PP765064	PRJNA1108311	SAMN41234374
504	36	TPWD36	TX	WGC x MEDU	Anas diazi x Anas fulvigula maculatus	Mottled Duck x Mexican Duck	1e-05	0.99993	4e-05	1e-05	1e-05		Male	Unk	Texas	United States	27.9901	-99.1158	B	2021-01-23	PP765065	PRJNA1108311	SAMN41234375
505	37	TPWD37	TX	WGC x MEDU	Anas diazi x Anas fulvigula maculatus	Mottled Duck x Mexican Duck	1e-05	0.457036	0.542934	1e-05	1e-05		Female	Unk	Texas	United States	27.9189	-98.9053	B	2021-01-23	PP765066	PRJNA1108311	SAMN41234376
506	40	TPWD40	TX	WGC x MEDU	Anas diazi x Anas fulvigula maculatus	Mottled Duck x Mexican Duck	1e-05	0.767565	0.151392	0.081023	1e-05		Male	Unk	Texas	United States	28.9394	-95.4631	A	2020-12-12	PP765067	PRJNA1108311	SAMN41234377
507	41	TPWD41	TX	WGC x MEDU	Anas diazi x Anas fulvigula maculatus	Mottled Duck x Mexican Duck	1e-05	0.545655	0.454315	1e-05	1e-05		Male	Unk	Texas	United States	28.3405	-100.242	A	2020-12-12	PP765068	PRJNA1108311	SAMN41234378
508	43	TPWD43	TX	WGC x MEDU	Anas diazi x Anas fulvigula maculatus	Mottled Duck x Mexican Duck	1e-05	0.546958	0.453012	1e-05	1e-05		Male	Unk	Texas	United States	27.9189	-98.9053	A	2020-12-26	PP765069	PRJNA1108311	SAMN41234379
509	44	TPWD44	TX	WGC x MEDU	Anas diazi x Anas fulvigula maculatus	Mottled Duck x Mexican Duck	1e-05	0.477604	0.522366	1e-05	1e-05		Female	Unk	Texas	United States	27.9901	-99.1158	B	2020-12-26	PP765070	PRJNA1108311	SAMN41234380
510	45	TPWD45	TX	WGC x MEDU	Anas diazi x Anas fulvigula maculatus	Mottled Duck x Mexican Duck	1e-05	0.556979	0.442991	1e-05	1e-05		Male	Unk	Texas	United States	27.9189	-98.9053	B	2020-12-26	PP765071	PRJNA1108311	SAMN41234381
511	48	TPWD48	TX	WGC x MEDU	Anas diazi x Anas fulvigula maculatus	Mottled Duck x Mexican Duck	1e-05	0.509167	0.490804	1e-05	1e-05		Male	Unk	Texas	United States	26.8348	-99.2618	B	2021-04-27	PP765072	PRJNA1108311	SAMN41234382
512	53	TPWD53	TX	WGC x MEDU	Anas diazi x Anas fulvigula maculatus	Mottled Duck x Mexican Duck	1e-05	0.587583	0.412386	1e-05	1e-05		Male	Unk	Texas	United States	26.8348	-99.2618	B	2021-04-27	PP765073	PRJNA1108311	SAMN41234383
513	56	TPWD56	TX	WGC x MEDU	Anas diazi x Anas fulvigula maculatus	Mottled Duck x Mexican Duck	1e-05	0.590116	0.409854	1e-05	1e-05		Female	Unk	Texas	United States	26.8348	-99.2618	B	2021-04-27	PP765074	PRJNA1108311	SAMN41234384
514	67	TPWD67	TX	WGC x MEDU	Anas diazi x Anas fulvigula maculatus	Mottled Duck x Mexican Duck	1e-05	0.454699	0.543376	1e-05	0.001904		Male	Unk	Texas	United States	27.9189	-98.9053	B	2020-12-26	PP765075	PRJNA1108311	SAMN41234385
515	71	TPWD71	TX	WGC x MEDU	Anas diazi x Anas fulvigula maculatus	Mottled Duck x Mexican Duck	1e-05	0.432728	0.567242	1e-05	1e-05		Male	Unk	Texas	United States	28.4365	-98.888	B	2021-04-21	PP765076	PRJNA1108311	SAMN41234386
516	75	TPWD75	TX	WGC x MEDU	Anas diazi x Anas fulvigula maculatus	Mottled Duck x Mexican Duck	1e-05	0.81443	0.183516	1e-05	0.002033		Female	Unk	Texas	United States	28.6269	-98.7255	B	2021-04-21	PP765077	PRJNA1108311	SAMN41234387
517	78	TPWD78	TX	WGC x MEDU	Anas diazi x Anas fulvigula maculatus	Mottled Duck x Mexican Duck	1e-05	0.694624	0.305346	1e-05	1e-05		Male	Unk	Texas	United States	29.0102	-99.0401	B	2021-04-21	PP765078	PRJNA1108311	SAMN41234388
518	85	TPWD86	TX	WGC x MEDU	Anas diazi x Anas fulvigula maculatus	Mottled Duck x Mexican Duck	1e-05	0.519926	0.480044	1e-05	1e-05		Male	Unk	Texas	United States	26.6046	-99.1552	B	2021-05-04	PP765079	PRJNA1108311	SAMN41234389
519	89	TPWD90	TX	WGC x MEDU	Anas diazi x Anas fulvigula maculatus	Mottled Duck x Mexican Duck	1e-05	0.444067	0.555903	1e-05	1e-05		Male	Unk	Texas	United States	28.3807	-100.284	B	2022-01-05	PP765080	PRJNA1108311	SAMN41234390
520	90	TPWD91	TX	WGC x MEDU	Anas diazi x Anas fulvigula maculatus	Mottled Duck x Mexican Duck	0.179233	0.69217	0.128577	1e-05	1e-05		Male	Unk	Texas	United States	28.5611	-98.9269	B	2022-01-12	PP765081	PRJNA1108311	SAMN41234391
521	96	TPWD97	TX	WGC x MEDU	Anas diazi x Anas fulvigula maculatus	Mottled Duck x Mexican Duck	1e-05	0.572977	0.426993	1e-05	1e-05		Male	Unk	Texas	United States	28.1483	-99.0028	B	2022-01-14	PP765082	PRJNA1108311	SAMN41234392
522	101	TPWD102	TX	WGC x MEDU	Anas diazi x Anas fulvigula maculatus	Mottled Duck x Mexican Duck	1e-05	0.499132	0.500838	1e-05	1e-05		Male	Unk	Texas	United States	28.6859	-99.7513	B	2022-05-16	PP765083	PRJNA1108311	SAMN41234393
523	110	TPWD112	TX	WGC x MEDU	Anas diazi x Anas fulvigula maculatus	Mottled Duck x Mexican Duck	1e-05	0.562963	0.437007	1e-05	1e-05		Male	Unk	Texas	United States	28.6982	-99.8656	B	2022-05-17	PP765084	PRJNA1108311	SAMN41234394
524	140	TPWD142	TX	WGC x MEDU	Anas diazi x Anas fulvigula maculatus	Mottled Duck x Mexican Duck	1e-05	0.411258	0.588712	1e-05	1e-05		Male	Unk	Texas	United States	28.4747	-98.6476	B	2022-09-06	PP765085	PRJNA1108311	SAMN41234395
525	145	TPWD147	TX	WGC x MEDU	Anas diazi x Anas fulvigula maculatus	Mottled Duck x Mexican Duck	1e-05	0.584691	0.409875	0.005414	1e-05		Male	Unk	Texas	United States	28.543	-98.9858	B	2023-02-25	PP765086	PRJNA1108311	SAMN41234396
526	114	TPWD116	TX	WMA	Anas platyrhynchos	Wild Mallard	0.968049	1e-05	4e-05	0.031891	1e-05		Male	Unk	Texas	United States	28.9167	-100.339	B	2022-05-18	PP765087	PRJNA1108311	SAMN41234397
527	123	TPWD125	TX	WMA	Anas platyrhynchos	Wild Mallard	0.99993	1e-05	4e-05	1e-05	1e-05		Male	Unk	Texas	United States	29.4162	-101.044	B	2021-12-15	PP765088	PRJNA1108311	SAMN41234398
528	222	KGM1383	WMAref	WMA	Anas platyrhynchos	Wild Mallard	0.979351	1e-05	4e-05	0.007893	0.012706		Female	Unk	Manitoba	Canada	50.1	-100.4	B	2006-10-19	MK425362	PRJNA516035	SAMN10781290
529	223	KGM1388	WMAref	WMA	Anas platyrhynchos	Wild Mallard	0.969101	1e-05	0.005059	0.025821	1e-05		Male	Unk	Manitoba	Canada	50.1	-98.25	B	2006-09-09	MK425364	PRJNA516035	SAMN10781292
530	224	KGM1390	WMAref	WMA	Anas platyrhynchos	Wild Mallard	0.99993	1e-05	4e-05	1e-05	1e-05		Female	Mature	Manitoba	Canada	50.1	-100.4	B	2006-10-20	MK425365	PRJNA516035	SAMN10781293
531	225	KGM1392	WMAref	WMA	Anas platyrhynchos	Wild Mallard	0.99993	1e-05	4e-05	1e-05	1e-05		Male	Unk	Manitoba	Canada	51.1	-99.8	B	2006-09-23	MK425366	PRJNA516035	SAMN10781294
532	226	KGM1393	WMAref	WMA	Anas platyrhynchos	Wild Mallard	0.97113	1e-05	4e-05	0.02881	1e-05		Female	Mature	Manitoba	Canada	51.1	-100.8	A	2006-10-12	MK425367	PRJNA516035	SAMN10781295
533	227	KGM1395	WMAref	WMA	Anas platyrhynchos	Wild Mallard	0.953418	1e-05	4e-05	0.035229	0.011303		Male	Immature	Saskatchewan	Canada	52.1	-106.7	B	2006-10-25	MK425368	PRJNA516035	SAMN10781296
534	228	KGM1400	WMAref	WMA	Anas platyrhynchos	Wild Mallard	0.98047	1e-05	4e-05	1e-05	0.01947		Female	Unk	Saskatchewan	Canada	53.3	-110	A	2006-09-09	MK425369	PRJNA516035	SAMN10781297
535	229	KGM1404	WMAref	WMA	Anas platyrhynchos	Wild Mallard	0.948746	1e-05	4e-05	0.035455	0.015748		Female	Unk	Saskatchewan	Canada	52	-107	A	2006-10-30	MK425370	PRJNA516035	SAMN10781298
536	230	KGM1405	WMAref	WMA	Anas platyrhynchos	Wild Mallard	0.984227	1e-05	4e-05	1e-05	0.015713		Female	Unk	Saskatchewan	Canada	54.27	-110.8	A	2006-11-04	MK425371	PRJNA516035	SAMN10781299
537	231	KGM1406	WMAref	WMA	Anas platyrhynchos	Wild Mallard	0.991914	1e-05	4e-05	0.004312	0.003724		Male	Unk	Saskatchewan	Canada	52.1	-106.7	B	2006-10-17	MK425372	PRJNA516035	SAMN10781300
538	232	KGM1407	WMAref	WMA	Anas platyrhynchos	Wild Mallard	0.833969	1e-05	0.1566	1e-05	0.009411		Male	Unk	Saskatchewan	Canada	50.8	-104.9	B	2006-11-10	MK425373	PRJNA516035	SAMN10781301
539	233	KGM1422	WMAref	WMA	Anas platyrhynchos	Wild Mallard	0.99993	1e-05	4e-05	1e-05	1e-05		Male	Immature	Alberta	Canada	53.1	-111.8	B	2006-09-22	MK425377	PRJNA516035	SAMN10781305
540	234	KGM1423	WMAref	WMA	Anas platyrhynchos	Wild Mallard	0.990592	1e-05	4e-05	0.009348	1e-05		Female	Immature	Alberta	Canada	54.5	-110.2	B	2006-10-23	MK425378	PRJNA516035	SAMN10781306
541	235	KGM1424	WMAref	WMA	Anas platyrhynchos	Wild Mallard	0.972305	1e-05	4e-05	1e-05	0.027635		Male	Mature	Alberta	Canada	53.1	-111.8	A	2006-09-15	MK425379	PRJNA516035	SAMN10781307
542	236	KGM1427	WMAref	WMA	Anas platyrhynchos	Wild Mallard	0.973837	0.026103	4e-05	1e-05	1e-05		Female	Immature	British Columbia	Canada	49.1	-122	A	2006-12-30	MK425380	PRJNA516035	SAMN10781308
543	247	PL262	WMAref	WMA	Anas platyrhynchos	Wild Mallard	0.980565	1e-05	4e-05	0.000663	0.018721		Female	Immature	North Dakota	United States	48.81	-103.49	B	2009-10-19	MK425397	PRJNA516035	SAMN10781364
544	248	PL264	WMAref	WMA	Anas platyrhynchos	Wild Mallard	0.896132	1e-05	0.081515	0.021929	0.000415		Male	Immature	North Dakota	United States	45.9789	-97.8103	B	2009-11-16	MK425399	PRJNA516035	SAMN10781366
545	250	PL267	WMAref	WMA	Anas platyrhynchos	Wild Mallard	0.920973	1e-05	4e-05	0.078966	1.2e-05		Male	Immature	South Dakota	United States	45.3336	-97.5194	A	2009-11-04	MK425402	PRJNA516035	SAMN10781369
546	251	PL269	WMAref	WMA	Anas platyrhynchos	Wild Mallard	0.99993	1e-05	4e-05	1e-05	1e-05		Male	Adult	South Dakota	United States	45.3336	-97.5194	B	2009	MK425404	PRJNA516035	SAMN10781371
547	252	PL270	WMAref	WMA	Anas platyrhynchos	Wild Mallard	0.90134	1e-05	0.074222	0.024418	1e-05		Male	Immature	South Dakota	United States	44.2283	-97.3089	A	2009-11-15	MK425405	PRJNA516035	SAMN10781372
548	254	PL272	WMAref	WMA	Anas platyrhynchos	Wild Mallard	0.979096	1e-05	4e-05	0.014295	0.006559		Female	Immature	South Dakota	United States	45.3336	-97.5194	B	2009-11-07	MK425407	PRJNA516035	SAMN10781374
549	257	PL3090	WMAref	WMA	Anas platyrhynchos	Wild Mallard	0.978976	0.005951	0.015052	1e-05	1e-05		Female	Mature	Chihuahua	Mexico	28.1528	-106.984	B	2017-01-28	ON721512	PRJNA800412	SAMN25245972
550	212	DICA012718	WMAref	WMA	Anas platyrhynchos	Wild Mallard	0.988053	1e-05	4e-05	0.011887	1e-05		Female	Adult	California	United States	37.1982	-120.902	B	2018-01-27	ON721432	PRJNA800412	SAMN25246040
551	258	PL3220	WMAref	WMA	Anas platyrhynchos	Wild Mallard	0.923138	1e-05	0.074031	1e-05	0.002811		Male	Mature	Kentucky	United States	37.0419	-89.0896	B	2017-02-17	ON721537	PRJNA800412	SAMN25246042
552	259	PL3221	WMAref	WMA	Anas platyrhynchos	Wild Mallard	0.998315	1e-05	4e-05	0.001625	1e-05		Male	Immature	Kentucky	United States	37.0419	-89.0896	B	2017-02-17	ON721538	PRJNA800412	SAMN25246043
553	261	PL3223	WMAref	WMA	Anas platyrhynchos	Wild Mallard	0.99993	1e-05	4e-05	1e-05	1e-05		Male	Immature	Kentucky	United States	37.0419	-89.0896	A	2017-02-17	ON721540	PRJNA800412	SAMN25246044
554	262	PL3224	WMAref	WMA	Anas platyrhynchos	Wild Mallard	0.854624	1e-05	0.136561	0.008795	1e-05		Male	Immature	Kentucky	United States	37.0419	-89.0896	B	2017-02-17	ON721541	PRJNA800412	SAMN25246045
555	263	PL3225	WMAref	WMA	Anas platyrhynchos	Wild Mallard	0.985315	1e-05	4e-05	1e-05	0.014625		Male	Immature	Kentucky	United States	37.0419	-89.0896	A	2017-02-17	ON721542	PRJNA800412	SAMN25246046
556	264	PL3226	WMAref	WMA	Anas platyrhynchos	Wild Mallard	0.99993	1e-05	4e-05	1e-05	1e-05		Male	Immature	Kentucky	United States	37.0419	-89.0896	B	2017-02-17	ON721543	PRJNA800412	SAMN25246047
557	265	PL3227	WMAref	WMA	Anas platyrhynchos	Wild Mallard	0.993041	1e-05	4e-05	1e-05	0.006899		Female	NA	Kentucky	United States	37.0419	-89.0896	B	2017-02-17	ON721544	PRJNA800412	SAMN25246048
558	260	PL3222	WMAref	WMA	Anas platyrhynchos	Wild Mallard	0.920827	1e-05	4e-05	0.079113	1e-05		Male	Mature	Kentucky	United States	37.0419	-89.0896	B	2017-02-17	ON721539	PRJNA847792	SAMN28957681
559	267	PL6000	TX	WMA	Anas platyrhynchos	Wild Mallard	0.948214	1e-05	4e-05	0.045347	0.006389		Female	Immature	Texas	United States	31.8237	-106.565	B	2017-08-25	ON721564	PRJNA847792	SAMN28957693
560	211	DAB665	WMAref	WMA	Anas platyrhynchos	Wild Mallard	0.972638	1e-05	4e-05	1e-05	0.027302		Female	Unk	Alaska	USA	64.8	-147.8	B	1995-06-18	MK425360	PRJNA516035	SAMN10781288
561	213	JBAR1	WMAref	WMA	Anas platyrhynchos	Wild Mallard	0.99993	1e-05	4e-05	1e-05	1e-05		Male	Mature	Louisiana	USA	29.9613	-92.6951	B	2020-11-16	OR090012	PRJNA980669	SAMN35662279
562	214	JBAR10	WMAref	WMA	Anas platyrhynchos	Wild Mallard	0.961527	1e-05	4e-05	1e-05	0.038413		Male	Mature	Louisiana	USA	29.84	-92.945	B	2020-12-01	OR090013	PRJNA980669	SAMN35662280
563	215	JBAR2	WMAref	WMA	Anas platyrhynchos	Wild Mallard	0.99993	1e-05	4e-05	1e-05	1e-05		Female	Mature	Louisiana	USA	29.9613	-92.6951	B	2020-11-16	OR090014	PRJNA980669	SAMN35662281
564	216	JBAR3	WMAref	WMA	Anas platyrhynchos	Wild Mallard	0.996621	1e-05	4e-05	1e-05	0.003319		Male	Mature	Louisiana	USA	29.9613	-92.6951	B	2020-11-16	OR090015	PRJNA980669	SAMN35662282
565	217	JBAR4	WMAref	WMA	Anas platyrhynchos	Wild Mallard	0.99993	1e-05	4e-05	1e-05	1e-05		Male	Mature	Louisiana	USA	29.9613	-92.6951	B	2020-11-16	OR090016	PRJNA980669	SAMN35662283
566	218	JBAR6	WMAref	WMA	Anas platyrhynchos	Wild Mallard	0.886331	1e-05	0.105218	0.008428	1.3e-05		Male	Immature	Louisiana	USA	29.983	-92.694	B	2020-11-29	OR090018	PRJNA980669	SAMN35662285
567	219	JBAR7	WMAref	WMA	Anas platyrhynchos	Wild Mallard	0.986584	1e-05	0.007725	0.00567	1e-05		Male	Immature	Louisiana	USA	29.983	-92.694	A	2020-11-29	OR090019	PRJNA980669	SAMN35641763
568	220	JBAR8	WMAref	WMA	Anas platyrhynchos	Wild Mallard	0.989294	0.004039	4e-05	0.006617	1e-05		Male	Mature	Louisiana	USA	29.9682	-92.7151	B	2020-11-30	OR090020	PRJNA980669	SAMN35662286
569	221	JBAR9	WMAref	WMA	Anas platyrhynchos	Wild Mallard	0.99993	1e-05	4e-05	1e-05	1e-05		Male	Mature	Louisiana	USA	29.9682	-92.7151	B	2020-11-30	OR090021	PRJNA980669	SAMN35662287
570	237	PL105	WMAref	WMA	Anas platyrhynchos	Wild Mallard	0.99993	1e-05	4e-05	1e-05	1e-05		Male	Unk	Ohio	USA	39.8784	-82.8838	B	2010-01-03	MK425383	PRJNA516035	SAMN10781315
571	238	PL199	WMAref	WMA	Anas platyrhynchos	Wild Mallard	0.979597	1e-05	4e-05	0.007163	0.01319		Female	Mature	Mississippi	USA	33.6061	-88.6525	B	1905-07-01	MK425385	PRJNA516035	SAMN10781340
572	239	PL201	WMAref	WMA	Anas platyrhynchos	Wild Mallard	0.969551	1e-05	4e-05	1e-05	0.030389		Male	Immature	Mississippi	USA	33.4957	-88.4273	A	2009-11-29	MK425386	PRJNA516035	SAMN10781341
573	240	PL202	WMAref	WMA	Anas platyrhynchos	Wild Mallard	0.917279	1e-05	0.07995	0.002751	1e-05		Male	Mature	Mississippi	USA	34.0075	-90.0539	B	2009-12-19	MK425387	PRJNA516035	SAMN10781342
574	241	PL216	WMAref	WMA	Anas platyrhynchos	Wild Mallard	0.98027	1e-05	4e-05	1e-05	0.01967		Female	Immature	Arkansas	USA	35.5642	-90.7222	B	2009-11-23	MK425388	PRJNA516035	SAMN10781355
575	242	PL217	WMAref	WMA	Anas platyrhynchos	Wild Mallard	0.99993	1e-05	4e-05	1e-05	1e-05		Female	Mature	Arkansas	USA	36.2328	-90.7258	B	2009-11-21	MK425389	PRJNA516035	SAMN10781356
576	243	PL219	WMAref	WMA	Anas platyrhynchos	Wild Mallard	0.772034	1e-05	0.214974	0.0003	0.012683		Female	Immature	Iowa	USA	43.4044	-94.8336	B	2009-11-28	MK425391	PRJNA516035	SAMN10781358
577	244	PL222	WMAref	WMA	Anas platyrhynchos	Wild Mallard	0.99993	1e-05	4e-05	1e-05	1e-05		Male	Mature	Iowa	USA	41.0342	-93.7683	B	2009-11-07	MK425393	PRJNA516035	SAMN10781360
578	245	PL252	WMAref	WMA	Anas platyrhynchos	Wild Mallard	0.996743	1e-05	4e-05	0.003197	1e-05		Male	Unk	North Dakota	USA	46.27	-96.95	A	2009-11-25	MK425394	PRJNA516035	SAMN10781361
579	246	PL253	WMAref	WMA	Anas platyrhynchos	Wild Mallard	0.960439	1e-05	0.002739	0.036802	1e-05		Male	Unk	Arkansas	USA	34.7944	-90.99	B	2009-12-11	MK425395	PRJNA516035	SAMN10781362
580	249	PL265	WMAref	WMA	Anas platyrhynchos	Wild Mallard	0.971284	1e-05	4e-05	0.028656	1e-05		Male	Immature	North Dakota	USA	46.93	-97.25	B	2009-10-25	MK425400	PRJNA516035	SAMN10781367
581	253	PL271	WMAref	WMA	Anas platyrhynchos	Wild Mallard	0.994452	1e-05	4e-05	1e-05	0.005488		Female	Unk	Indiana	USA	39.1622	-86.5292	A	2009-12-02	MK425406	PRJNA516035	SAMN10781373
582	255	PL278	WMAref	WMA	Anas platyrhynchos	Wild Mallard	0.979797	1e-05	4.1e-05	0.020142	1e-05		Female	Immature	Tennessee	USA	35.9736	-88.9417	A	2009-12-11	MK425411	PRJNA516035	SAMN10781378
583	256	PL282	WMAref	WMA	Anas platyrhynchos	Wild Mallard	0.99993	1e-05	4e-05	1e-05	1e-05		Female	Mature	Ohio	USA	39.6031	-82.9392	B	2009-12-13	MK425414	PRJNA516035	SAMN10781381
584	266	PL535	WMAref	WMA	Anas platyrhynchos	Wild Mallard	0.883107	1e-05	0.111566	1e-05	0.005307		Male	Mature	Tennessee	USA	36.1331	-88.5172	B	2010-01-03	MK425417	PRJNA516035	SAMN10781388
585	268	PL604	WMAref	WMA	Anas platyrhynchos	Wild Mallard	0.983443	1e-05	4e-05	0.016497	1e-05		Female	Mature	Missouri	USA	38.37	-93.7717	A	1905-07-01	MK425424	PRJNA516035	SAMN10781399
586	269	PL640	WMAref	WMA	Anas platyrhynchos	Wild Mallard	0.985619	1e-05	4e-05	1e-05	0.014321		Male	Immature	Michigan	USA	45.1581	-85.1242	B	2009-11-06	MK425427	PRJNA516035	SAMN10781419
587	270	PL653	WMAref	WMA	Anas platyrhynchos	Wild Mallard	0.985916	0.014024	4e-05	1e-05	1e-05		Female	Mature	Minnesota	USA	46.9863	-94.2114	B	2009-10-09	MK425432	PRJNA516035	SAMN10781425
588	271	PL656	WMAref	WMA	Anas platyrhynchos	Wild Mallard	0.999062	1e-05	4e-05	1e-05	0.000878		Female	Immature	Illinois	USA	40.517	-89.9084	B	2009-11-21	MK425433	PRJNA516035	SAMN10781426
589	272	PL662	WMAref	WMA	Anas platyrhynchos	Wild Mallard	0.965956	0.01358	4e-05	0.020414	1e-05		Female	Immature	Wisonsin	USA	44.0261	-90.074	B	2009-12-05	MK425437	PRJNA516035	SAMN10781430
590	273	PL664	WMAref	WMA	Anas platyrhynchos	Wild Mallard	0.972126	1e-05	0.022986	0.004868	1e-05		Female	Unk	Kentucky	USA	37.1389	-88.4034	A	2009-12-08	MK425438	PRJNA516035	SAMN10781431
591	274	PL668	WMAref	WMA	Anas platyrhynchos	Wild Mallard	0.981372	1e-05	4e-05	0.018568	1e-05		Male	Mature	Louisiana	USA	31.625	-91.8264	A	2009-12-05	MK425440	PRJNA516035	SAMN10781433
592	275	PL674	WMAref	WMA	Anas platyrhynchos	Wild Mallard	0.97195	1e-05	4e-05	0.02799	1e-05		Female	Mature	Louisiana	USA	30.2792	-89.7778	A	2009-12-04	MK425445	PRJNA516035	SAMN10781438
593	276	PL840	WMAref	WMA	Anas platyrhynchos	Wild Mallard	0.906052	1e-05	0.073745	0.020183	1e-05		Female	Immature	North Carolina	USA	35.5158	-77.1006	A	2010-01-01	MK425461	PRJNA516035	SAMN10781512
594	277	PL884	WMAref	WMA	Anas platyrhynchos	Wild Mallard	0.969665	1e-05	4e-05	1e-05	0.030275		Female	Immature	South Carolina	USA	34.7056	-81.2117	B	2010-01-06	MK425476	PRJNA516035	SAMN10781527
595	278	PL94	WMAref	WMA	Anas platyrhynchos	Wild Mallard	0.99993	1e-05	4e-05	1e-05	1e-05		Male	Immature	Ohio	USA	41.5916	-83.0758	B	2009-11-02	MK425487	PRJNA516035	SAMN10781550
596	279	REWAKMAf	WMAref	WMA	Anas platyrhynchos	Wild Mallard	0.99993	1e-05	4e-05	1e-05	1e-05		Male	Immature	Alaska	USA	63.0745	-146.695	B	2020-09-05	OR090592	PRJNA980669	SAMN35662600
597	507	JMODUla15	LA	WMA	Anas platyrhynchos	Wild Mallard	0.788676	0.061541	0.01704	0.127722	0.005022		Male	Mature	Louisiana	USA	29.671	-92.7892	A	2020-08-19	PP765089	PRJNA1108311	SAMN41234399
598	594	PL112316	NM	WMA	Anas platyrhynchos	Wild Mallard	0.825101	0.058481	0.116398	1e-05	1e-05		Male	Immature	New Mexico	United States	32.954	-107.296	B	2016-11-23	ON721444	PRJNA718623	SAMN18543506
599	605	PL121516	NM	WMA	Anas platyrhynchos	Wild Mallard	0.79451	1e-05	0.177766	0.000733	0.026981		Male	Adult	California	United States	37.2872	-120.891	B	2016-12-15	ON721447	PRJNA800412	SAMN25246041
600	558	BM11	NM	WMA	Anas platyrhynchos	Wild Mallard	0.917081	1e-05	0.082889	1e-05	1e-05		Male	NA	New Mexico	United States	33.8021	-106.878	B	2017-07-24	ON721420	PRJNA800412	SAMN25246050
601	560	BM13	NM	WMA	Anas platyrhynchos	Wild Mallard	0.982367	1.2e-05	4e-05	0.017571	1e-05		Male	NA	New Mexico	United States	33.8021	-106.878	B	2017-07-27	ON721422	PRJNA800412	SAMN25246052
602	567	BM7	NM	WMA	Anas platyrhynchos	Wild Mallard	0.899439	1e-05	0.061107	0.013333	0.026111		Male	NA	New Mexico	United States	33.8021	-106.878	B	2017-07-17	ON721429	PRJNA800412	SAMN25246053
603	602	PL121317	NM	WMA	Anas platyrhynchos	Wild Mallard	0.963075	1e-05	4.5e-05	0.024273	0.012597		Male	Immature	New Mexico	United States	32.1412	-106.699	B	2017-12-13	ON721446	PRJNA800412	SAMN25246054
604	621	PL3243	TX	WMA	Anas platyrhynchos	Wild Mallard	0.852952	1e-05	0.131861	0.015168	1e-05		Male	Mature	Texas	United States	31.8237	-106.565	B	2017-08-16	ON721559	PRJNA800412	SAMN25246055
605	636	PL6027	TX	WMA	Anas platyrhynchos	Wild Mallard	0.980954	1e-05	4e-05	0.018986	1e-05		Male	Mature	Texas	United States	31.8237	-106.565	B	2018-02-02	ON721576	PRJNA800412	SAMN25246056
606	639	PL6030	TX	WMA	Anas platyrhynchos	Wild Mallard	0.986944	1e-05	4e-05	1e-05	0.012996		Female	Mature	Texas	United States	31.8237	-106.565	B	2018-02-23	ON721579	PRJNA800412	SAMN25246057
607	640	PL6031	TX	WMA	Anas platyrhynchos	Wild Mallard	0.751883	1e-05	0.227336	0.009237	0.011534		Male	Mature	Texas	United States	31.8237	-106.565	B	2018-02-23	ON721580	PRJNA800412	SAMN25246058
608	555	BF9	NM	WMA	Anas platyrhynchos	Wild Mallard	0.612119	0.024054	0.281832	0.081985	1e-05		Female	NA	New Mexico	United States	33.8021	-106.878	B	2017-07-27	ON721417	PRJNA847792	SAMN28957687
609	629	PL6016	TX	WMA	Anas platyrhynchos	Wild Mallard	0.843213	1e-05	0.151096	0.005672	1e-05		Female	Mature	Texas	United States	31.8237	-106.565	B	2017-09-22	ON721571	PRJNA847792	SAMN28957692
610	626	PL6002	TX	WMA	Anas platyrhynchos	Wild Mallard	0.99993	1e-05	4e-05	1e-05	1e-05		Male	Mature	Texas	United States	31.8237	-106.565	B	2017-08-25	ON721566	PRJNA847792	SAMN28957694
611	642	PL6036	TX	WMA	Anas platyrhynchos	Wild Mallard	0.99993	1e-05	4e-05	1e-05	1e-05		Male	Mature	Texas	United States	31.8237	-106.565	B	2018-05-25	ON721582	PRJNA847792	SAMN28957695
612	582	PL012020MAf	NM	WMA	Anas platyrhynchos	Wild Mallard	0.970219	1e-05	4e-05	1e-05	0.029721		Female	Immature	New Mexico	United States	32.1412	-106.699	B	2020-01-20	PP765090	PRJNA911832	SAMN32209011
613	583	PL012020MAm	NM	WMA	Anas platyrhynchos	Wild Mallard	0.812007	0.013056	0.163284	1e-05	0.011642		Male	Immature	New Mexico	United States	32.1412	-106.699	A	2020-01-20	PP765091	PRJNA911832	SAMN32209012
614	575	PL010821MAm1	NM	WMA	Anas platyrhynchos	Wild Mallard	0.927105	0.018513	0.053401	0.00097	1.1e-05		Male	Immature	New Mexico	United States	32.1412	-106.699	A	2021-01-08	PP765092	PRJNA911832	SAMN32209013
615	576	PL010821MAm2	NM	WMA	Anas platyrhynchos	Wild Mallard	0.940527	1e-05	0.059443	1e-05	1e-05		Male	Immature	New Mexico	United States	32.1412	-106.699	B	2021-01-08	PP765093	PRJNA911832	SAMN32209014
616	577	PL010821MAm3	NM	WMA	Anas platyrhynchos	Wild Mallard	0.984475	1e-05	4.2e-05	1e-05	0.015463		Male	Adult	New Mexico	United States	32.1412	-106.699	B	2021-01-08	PP765094	PRJNA911832	SAMN32209015
617	578	PL010821MAm4	NM	WMA	Anas platyrhynchos	Wild Mallard	0.977534	1e-05	4e-05	0.014061	0.008355		Male	Adult	New Mexico	United States	32.1412	-106.699	B	2021-01-08	PP765095	PRJNA911832	SAMN32209016
618	591	PL112121MAf	NM	WMA	Anas platyrhynchos	Wild Mallard	0.985776	1.2e-05	4e-05	0.014161	1e-05		Female	Adult	New Mexico	United States	32.1412	-106.699	B	2021-11-21	PP765096	PRJNA1108311	SAMN41234400
619	592	PL112121MAm1	NM	WMA	Anas platyrhynchos	Wild Mallard	0.99993	1e-05	4e-05	1e-05	1e-05		Male	Adult	New Mexico	United States	32.1412	-106.699	B	2021-11-21	PP765097	PRJNA1108311	SAMN41234401
620	593	PL112121MAm2	NM	WMA	Anas platyrhynchos	Wild Mallard	0.908017	1e-05	0.071336	0.020627	1e-05		Male	Immature	New Mexico	United States	32.1412	-106.699	A	2021-11-21	PP765098	PRJNA1108311	SAMN41234402
621	585	PL012822MAf	NM	WMA	Anas platyrhynchos	Wild Mallard	0.972809	1e-05	4e-05	1e-05	0.02713		Female	Adult	New Mexico	United States	32.1412	-106.699	B	2022-01-28	PP765099	PRJNA1108311	SAMN41234403
622	595	PL113022Maf1	NM	WMA	Anas platyrhynchos	Wild Mallard	0.939962	1e-05	0.060008	1e-05	1e-05		Female	Immature	New Mexico	United States	32.1412	-106.699	B	2022-11-30	PP765100	PRJNA1108311	SAMN41234404
623	596	PL113022Maf2	NM	WMA	Anas platyrhynchos	Wild Mallard	0.845822	1e-05	0.154148	1e-05	1e-05		Female	Adult	New Mexico	United States	32.1412	-106.699	B	2022-11-30	PP765101	PRJNA1108311	SAMN41234405
624	597	PL113022Mam1	NM	WMA	Anas platyrhynchos	Wild Mallard	0.873211	1e-05	0.119161	0.007608	1e-05		Male	Immature	New Mexico	United States	32.1412	-106.699	B	2022-11-30	PP765102	PRJNA1108311	SAMN41234406
625	598	PL11302Mam3	NM	WMA	Anas platyrhynchos	Wild Mallard	0.95842	1e-05	0.031207	0.010353	1e-05		Male	Immature	New Mexico	United States	32.1412	-106.699	B	2022-11-30	PP765103	PRJNA1108311	SAMN41234407
626	601	PL120822f2	NM	WMA	Anas platyrhynchos	Wild Mallard	0.780576	0.039624	0.165927	0.013864	1e-05		Female	Immature	New Mexico	United States	32.1412	-106.699	B	2022-12-08	PP765104	PRJNA1108311	SAMN41234408
627	580	PL011423Mam	NM	WMA	Anas platyrhynchos	Wild Mallard	0.968366	1e-05	0.031604	1e-05	1e-05		Male	Immature	New Mexico	United States	32.1412	-106.699	B	2023-01-14	PP765105	PRJNA1108311	SAMN41234409
